# Supplementary material for: Identification of multiple raisins by feature fusion combined with NIR spectroscopy
Source: PLoS One. 2022 Jul 14;17(7):e0268979. doi: 10.1371/journal.pone.0268979 (PMC9282468; doi:10.1371/journal.pone.0268979)
Supplement: S1 File — (ZIP) [file pone.0268979.s002.zip]

Archive with 7 entries (7 files):
- S1 File/Data description.txt
- S1 File/S1 File. Mean_HXF_1_4.xlsx
- S1 File/S1 File. Mean_Hxf_4_5.xlsx
- S1 File/S1 File. Mean_MNG_1_4.xlsx
- S1 File/S1 File. Mean_MNG_4_5.xlsx
- S1 File/S1 File. Mean_MNT_1_4.xlsx
- S1 File/S1 File. Mean_MNT_4_5.xlsx
