# Supplementary material for: Identification of multiple raisins by feature fusion combined with NIR spectroscopy
Source: PLoS One. 2022 Jul 14;17(7):e0268979. doi: 10.1371/journal.pone.0268979 (PMC9282468; doi:10.1371/journal.pone.0268979)
Supplement: S1 File — (ZIP) [file pone.0268979.s002.zip › S1 File/Data description.txt]

S1 File. Mean_HXF_1_4 There are 59 samples and 1814 features in the data. File includes spectrum of the Hongxiangfei without cutting.
S1 File. Mean_Hxf_4_5 There are 59 samples and 1814 features in the data. File includes spectrum of the Hongxiangfei after cutting.
S1 File. Mean_MNT_1_4 There are 60 samples and 1814 features in the data. File includes spectrum of the Manaiti without cutting.
S1 File. Mean_MNT_4_5 There are 60 samples and 1814 features in the data. File includes spectrum of the Manaiti after cutting.
S1 File. Mean_MNG_1_4 There are 60 samples and 1814 features in the data. File includes spectrum of the Munage without cutting.
S1 File. Mean_MNG_4_5 There are 60 samples and 1814 features in the data. File includes spectrum of the Munage after cutting.
