# Supplementary material for: Identification of multiple raisins by feature fusion combined with NIR spectroscopy
Source: PLoS One. 2022 Jul 14;17(7):e0268979. doi: 10.1371/journal.pone.0268979 (PMC9282468; doi:10.1371/journal.pone.0268979)
Supplement: S1 File — (ZIP) [file pone.0268979.s002.zip › S1 File/S1 File. Mean_HXF_1_4.xlsx]

## Sheet: Sheet1
0.01049	0.0072925	0.01198	0.020545	0.0235175	0.0192025	0.0159375	0.01887	0.024565	0.02543	0.022325	0.0248075	0.031725	0.0319975	0.02536	0.023545	0.03088	0.0369475	0.0362225	0.036605	0.039525	0.03853	0.034825	0.034605	0.0384775	0.0432725	0.0448525	0.0432475	0.0463475	0.0580875	0.069445	0.0702075	0.063175	0.0556375	0.05168	0.0538575	0.05722	0.0553725	0.05829	0.0694675	0.0731425	0.0652125	0.0581175	0.0571825	0.0573825	0.0584025	0.0619625	0.0628625	0.060315	0.0596175
0.00166	0.00758	0.003855	0.0003825	0.003455	0.01036	0.012735	0.0114425	0.012905	0.01362	0.0077225	0.00017	0.00197	0.011395	0.016775	0.01574	0.0160125	0.0179275	0.0173325	0.0210825	0.0326875	0.0445725	0.0480575	0.0435975	0.0415025	0.0416025	0.03807	0.03332	0.029385	0.0261225	0.031585	0.0451125	0.0530025	0.05044	0.0480275	0.056295	0.064785	0.05716	0.043005	0.0411325	0.047935	0.048345	0.04473	0.0459775	0.04626	0.0428925	0.0490975	0.059105	0.0548825	0.0482475
0.02416	0.0197125	0.013585	0.0114625	0.0158175	0.024845	0.0304725	0.0257225	0.0184275	0.0167325	0.019375	0.02484	0.0300825	0.0296575	0.0260275	0.0275625	0.03532	0.03946	0.0371525	0.0393425	0.0415325	0.0367025	0.03434	0.0376275	0.0411275	0.0422	0.04102	0.0427575	0.0466275	0.0455025	0.044525	0.046655	0.0480125	0.048575	0.046605	0.0429075	0.0454025	0.0550925	0.06383	0.0682525	0.066395	0.0558	0.0454375	0.04652	0.0521875	0.0533175	0.0537775	0.05784	0.0664125	0.0759775
0.007145	0.0107175	0.0092725	0.00969	0.0167425	0.025315	0.029355	0.02634	0.0215525	0.020335	0.0196625	0.0209625	0.0276225	0.0329175	0.0291375	0.0210825	0.0177525	0.0167	0.016995	0.0228825	0.030035	0.033315	0.0358025	0.039375	0.0455225	0.050815	0.04826	0.0414125	0.038475	0.043345	0.050745	0.05583	0.06064	0.06089	0.0525825	0.04478	0.045585	0.0534825	0.0601725	0.059415	0.055915	0.0539975	0.05173	0.0509525	0.052835	0.055205	0.0616275	0.071205	0.0755125	0.0733975
0.0194	0.0175975	0.017785	0.02034	0.0227675	0.0249325	0.030725	0.03828	0.041295	0.038285	0.0269275	0.014285	0.014105	0.02477	0.032575	0.03329	0.031735	0.0290425	0.02619	0.0275775	0.0324275	0.0375175	0.042535	0.0454575	0.0437625	0.0396625	0.0374975	0.03995	0.0449525	0.049685	0.0521075	0.050695	0.0492675	0.049045	0.0463	0.04483	0.0504075	0.061775	0.0730375	0.0788425	0.07714	0.06948	0.06204	0.05931	0.060275	0.05931	0.05493	0.053145	0.058665	0.0714575
0.01466	0.01292	0.0133525	0.0198875	0.021435	0.0163075	0.01524	0.0199525	0.02536	0.0273925	0.029765	0.03733	0.0425475	0.0370575	0.025625	0.020465	0.02534	0.032275	0.03676	0.03992	0.0416325	0.043285	0.0449625	0.04465	0.04635	0.05112	0.0521275	0.050255	0.049495	0.0477875	0.04646	0.048625	0.05328	0.05934	0.0649425	0.0644575	0.058925	0.05656	0.06094	0.0674325	0.070215	0.068295	0.063585	0.06228	0.06672	0.0687825	0.06497	0.06323	0.067005	0.069985
0.0106875	0.011245	0.0132875	0.0141	0.0146675	0.01675	0.0176825	0.0184425	0.0214075	0.024125	0.022385	0.017785	0.01699	0.02292	0.030175	0.03092	0.0270475	0.02517	0.0270575	0.02873	0.0267575	0.0279225	0.0365875	0.044725	0.045835	0.0401125	0.030475	0.023585	0.024565	0.03107	0.03723	0.03944	0.03919	0.04083	0.042715	0.0430875	0.046185	0.0508625	0.0518825	0.0495575	0.0472	0.0466325	0.0463125	0.047215	0.05228	0.0579375	0.060485	0.0605525	0.0594525	0.0594325
0.01397	0.01063	0.0099275	0.0108725	0.0145475	0.02183	0.0251675	0.022915	0.0222725	0.02701	0.0323475	0.034585	0.035505	0.0349725	0.0332975	0.03305	0.03472	0.0372025	0.038015	0.039135	0.045285	0.0529675	0.057175	0.054125	0.04514	0.0401325	0.04093	0.044685	0.0481725	0.04694	0.04595	0.0501375	0.0559875	0.05764	0.0525875	0.04825	0.051715	0.05765	0.0624375	0.0661325	0.0663825	0.0645475	0.0617025	0.05902	0.0553925	0.050975	0.05333	0.06153	0.06827	0.0741
0.009965	0.011495	0.010315	0.0077275	0.0076775	0.011725	0.016435	0.0181225	0.0173775	0.01508	0.0133475	0.01807	0.0258825	0.026905	0.0238825	0.023415	0.024145	0.02507	0.0280975	0.033025	0.037975	0.042545	0.04351	0.03665	0.0283025	0.0258575	0.0266675	0.02723	0.0294525	0.0350025	0.0398525	0.0403525	0.040895	0.0456475	0.04858	0.0464275	0.0449125	0.04425	0.04201	0.0399	0.03874	0.040265	0.0450875	0.049605	0.050305	0.0480475	0.04679	0.0489075	0.0531775	0.0559075
0.0258225	0.036175	0.0396075	0.035905	0.02456	0.0103675	0.005335	0.0121975	0.023065	0.0312575	0.0357425	0.03729	0.0371475	0.037075	0.0348975	0.0330775	0.036555	0.0424125	0.0459775	0.04745	0.0455025	0.0399175	0.03481	0.033065	0.03616	0.040595	0.04217	0.0470325	0.056915	0.0618875	0.05891	0.05742	0.0592575	0.0561125	0.0493975	0.0486975	0.055415	0.063615	0.068155	0.0716825	0.0777325	0.08001	0.0746775	0.0695625	0.06615	0.06188	0.0631225	0.0711975	0.0782325	0.080755
0.0221575	0.0276475	0.02231	0.0189825	0.024135	0.0336175	0.03686	0.0327225	0.0299725	0.0281125	0.025025	0.024805	0.0281275	0.0328175	0.0385275	0.0412875	0.03817	0.0340025	0.0317275	0.0331325	0.0392425	0.0457375	0.049645	0.052075	0.05143	0.045205	0.040295	0.04199	0.047285	0.0547725	0.0607725	0.05921	0.05268	0.04983	0.0535025	0.060025	0.06529	0.0698275	0.0742025	0.0751125	0.074215	0.072055	0.06538	0.06001	0.0620175	0.067155	0.0708775	0.073995	0.07861	0.07964
0.0230375	0.02278	0.0211025	0.0188525	0.0125475	0.008925	0.021835	0.0414275	0.0486225	0.044685	0.036365	0.0290625	0.0282625	0.028255	0.0266175	0.0331	0.04874	0.0596725	0.05896	0.054575	0.05119	0.0456975	0.0411225	0.0407075	0.04001	0.0365475	0.0363525	0.041265	0.0446675	0.04759	0.0547375	0.0600325	0.0589925	0.05651	0.0544725	0.05406	0.0564875	0.057705	0.055495	0.05412	0.05637	0.0591425	0.0568775	0.052655	0.053665	0.0587025	0.0619425	0.062895	0.0634275	0.06448
0.021995	0.0167875	0.0067925	0.003935	0.00771	0.0113075	0.01575	0.023295	0.028795	0.024695	0.014975	0.013475	0.02333	0.0345625	0.03977	0.0346275	0.0238025	0.020435	0.026785	0.0348475	0.03807	0.036185	0.0338775	0.0345075	0.03676	0.03721	0.0339575	0.032875	0.038015	0.04539	0.049385	0.046895	0.042495	0.040835	0.03656	0.0304625	0.0342025	0.04584	0.0527675	0.0546425	0.0578725	0.060475	0.060515	0.0582325	0.052565	0.0511175	0.05953	0.0691925	0.0711725	0.0683225
0.013635	0.010525	0.0138475	0.020095	0.0207375	0.0169875	0.01695	0.022395	0.0306675	0.0365675	0.0346425	0.026215	0.017995	0.0169825	0.0239	0.0324	0.0355875	0.0351275	0.0337125	0.0317825	0.0303425	0.0317975	0.0394675	0.05174	0.0556	0.0451175	0.03476	0.03501	0.03815	0.0352425	0.030595	0.029385	0.03358	0.0453075	0.0556525	0.055075	0.0496525	0.048495	0.0511175	0.0503425	0.0461925	0.0450975	0.04663	0.04817	0.0529625	0.059505	0.0611525	0.0596425	0.05914	0.06056
0.0164725	0.0120975	0.012835	0.0141975	0.0151475	0.020385	0.02386	0.02287	0.022315	0.0206525	0.0172625	0.01577	0.0192875	0.0255975	0.0254475	0.0194075	0.0184475	0.02239	0.0254	0.0287075	0.030915	0.0312775	0.033095	0.033175	0.0278675	0.02391	0.0254425	0.026415	0.02474	0.025195	0.0291275	0.033175	0.0372925	0.0409625	0.0394425	0.035125	0.03697	0.0434025	0.0485075	0.0494875	0.0462575	0.0433075	0.044525	0.0497	0.05495	0.0571675	0.0583025	0.060495	0.0618575	0.06098
0.00455	0.008455	0.0103075	0.0109225	0.013285	0.0208075	0.026955	0.0256075	0.0259675	0.031785	0.0347325	0.0356375	0.03853	0.039275	0.03786	0.0404	0.0517025	0.06524	0.064875	0.053855	0.049475	0.0500825	0.042665	0.03166	0.0277875	0.0325925	0.04136	0.0457825	0.043625	0.042985	0.04494	0.0440175	0.042125	0.0448275	0.0482025	0.04669	0.041395	0.0376	0.0429625	0.0554225	0.0641075	0.066395	0.064435	0.0598925	0.05585	0.0570675	0.0647425	0.0707075	0.06825	0.0633075
0.00942	0.00948	0.0079625	0.009505	0.01379	0.01612	0.0130825	0.0092875	0.0111775	0.016075	0.0177025	0.0203325	0.02746	0.0289475	0.0220375	0.01745	0.018085	0.0179825	0.0166725	0.01771	0.02187	0.0291625	0.0362525	0.0383	0.0336525	0.024275	0.0167325	0.016675	0.0226525	0.0291475	0.0326375	0.031275	0.028685	0.031255	0.03296	0.0268925	0.02156	0.0237375	0.0301175	0.0361475	0.040095	0.041715	0.0422975	0.0449975	0.0481925	0.0481175	0.04632	0.0427375	0.0398475	0.0432875
0.037445	0.0389375	0.03269	0.031995	0.0371	0.039555	0.0338125	0.0236225	0.016985	0.0159725	0.0162375	0.0189625	0.0275225	0.0381175	0.04304	0.0388125	0.03214	0.0309675	0.0338725	0.0362225	0.0358525	0.0340325	0.034705	0.0400025	0.0485925	0.0496775	0.041895	0.0422675	0.05169	0.0569525	0.057025	0.0571	0.059085	0.05853	0.052165	0.04691	0.0493325	0.0552725	0.0581175	0.0577725	0.05695	0.05832	0.0645275	0.071915	0.073915	0.07245	0.070715	0.0664475	0.06357	0.065705
0.018605	0.013105	0.01238	0.01995	0.025695	0.0270225	0.026995	0.0245	0.019835	0.014635	0.01259	0.0174675	0.024565	0.0278525	0.02895	0.0315975	0.0347775	0.036415	0.03924	0.0422325	0.0382025	0.03098	0.0320075	0.037945	0.0357975	0.027245	0.0268175	0.0374725	0.0465375	0.0493175	0.051945	0.0518575	0.04675	0.0415825	0.03976	0.04506	0.057565	0.06738	0.0697975	0.0651175	0.054295	0.0461275	0.0484025	0.0582375	0.062125	0.0555125	0.04936	0.04998	0.0544375	0.0604725
0.0103425	0.01335	0.0240925	0.0379575	0.0504375	0.0573675	0.058425	0.0513275	0.039425	0.03441	0.03809	0.0423675	0.04466	0.0460675	0.045335	0.045215	0.04487	0.040945	0.0425175	0.0517825	0.0581275	0.0628475	0.0687875	0.0657925	0.0566	0.0590675	0.067185	0.06607	0.0606525	0.0571575	0.055775	0.06339	0.0822	0.0924875	0.078485	0.062815	0.066375	0.0759375	0.08117	0.0907675	0.097955	0.09127	0.080555	0.07661	0.0799425	0.0855375	0.0860225	0.081415	0.081105	0.087075
0.021785	0.02287	0.02605	0.027525	0.0219625	0.0148225	0.0118475	0.0131375	0.02019	0.03009	0.033185	0.0312975	0.03396	0.0384775	0.037705	0.03199	0.0270075	0.0291275	0.0354025	0.0357	0.03134	0.033745	0.043155	0.0490975	0.04469	0.034365	0.0298975	0.035265	0.0415525	0.043995	0.0454525	0.044645	0.043005	0.0438125	0.046035	0.051335	0.057875	0.0601025	0.06089	0.06263	0.0641625	0.0670225	0.0686175	0.06418	0.0582275	0.0555475	0.05417	0.0566775	0.0659125	0.0733625
0.011775	0.0097675	0.0074325	0.01279	0.022765	0.028655	0.02719	0.0216325	0.02031	0.023955	0.02463	0.0208025	0.0185675	0.0220325	0.02482	0.021195	0.0163625	0.016675	0.0225675	0.0312875	0.03618	0.0353375	0.0353725	0.0357175	0.0335925	0.0311	0.0284375	0.02545	0.02448	0.030825	0.04509	0.054665	0.05119	0.039845	0.03014	0.031725	0.04169	0.047055	0.047555	0.048845	0.0511175	0.052545	0.0521075	0.0517625	0.0543475	0.0581125	0.06135	0.0656325	0.0679025	0.0622575
0.00607	0.01602	0.020235	0.0210875	0.022655	0.022225	0.022585	0.019885	0.0108175	0.008335	0.015885	0.0248275	0.02873	0.029555	0.030575	0.0304175	0.030865	0.0360475	0.0416325	0.04417	0.04281	0.0396225	0.03834	0.0371875	0.0360175	0.0360975	0.03207	0.02764	0.0294175	0.0347025	0.0391	0.0445025	0.0533625	0.0591975	0.0593925	0.0608425	0.059735	0.052345	0.0511225	0.0598	0.067375	0.0672125	0.062535	0.0604725	0.059865	0.0596175	0.06331	0.06855	0.0727	0.0764875
0.00471	0.01098	0.01632	0.0198825	0.0240675	0.028445	0.0317	0.0315	0.02906	0.0268	0.022615	0.0227475	0.0332	0.0404725	0.036915	0.03132	0.027595	0.025	0.025125	0.03307	0.0467675	0.0538625	0.0503325	0.04487	0.0456425	0.051905	0.052725	0.04791	0.0498725	0.059145	0.0667875	0.0682525	0.06462	0.0604775	0.05808	0.05681	0.05707	0.0569325	0.05397	0.0518025	0.05305	0.053715	0.050115	0.0477225	0.050695	0.0557375	0.0600525	0.0650725	0.07062	0.07236
0.010395	0.0075025	0.006005	0.0059225	0.01177	0.0247875	0.0357225	0.0373725	0.033685	0.03043	0.02896	0.0314025	0.038115	0.0414675	0.0366325	0.0295925	0.026045	0.030625	0.0443675	0.0578375	0.0610175	0.0560125	0.0556175	0.06128	0.0623625	0.058255	0.0562075	0.05473	0.05063	0.0491	0.0532125	0.0572525	0.0584525	0.054	0.044675	0.0443375	0.051515	0.0569975	0.061905	0.0624375	0.0555125	0.0482325	0.0463125	0.0490725	0.051475	0.05177	0.0548525	0.0598375	0.0627175	0.0668675
0.0033325	0.00633	0.00456	0.0029825	0.0072325	0.01157	0.010805	0.0107425	0.0146675	0.01443	0.01092	0.014255	0.0225725	0.0284675	0.02917	0.0247175	0.021	0.02193	0.0239225	0.02621	0.0310575	0.03671	0.038475	0.0335225	0.0260925	0.02282	0.024735	0.027755	0.0289275	0.03122	0.034055	0.0326425	0.02988	0.03167	0.036595	0.0404875	0.043575	0.046365	0.0484625	0.050605	0.0503825	0.045055	0.0392975	0.039025	0.041365	0.0416225	0.0431525	0.0480525	0.051445	0.052945
0.0158575	0.0112625	0.0074975	0.0083875	0.0136975	0.0204775	0.0245	0.0271125	0.0289225	0.0284975	0.025115	0.021325	0.0225475	0.02615	0.02598	0.02359	0.022305	0.022155	0.0242275	0.027945	0.0302575	0.03394	0.043065	0.05097	0.050435	0.0454425	0.0434625	0.0448775	0.0435625	0.040145	0.039915	0.043195	0.0491575	0.0540975	0.0528425	0.0512575	0.05457	0.05696	0.05582	0.0540975	0.0527475	0.052875	0.052775	0.0511325	0.0502875	0.051915	0.0562325	0.0607975	0.0633925	0.063535
0.0130125	0.01082	0.0130075	0.0178475	0.0190775	0.0173875	0.0177175	0.0212275	0.026955	0.033725	0.038955	0.043165	0.0429275	0.03644	0.03152	0.0309275	0.02868	0.0232625	0.0200175	0.023905	0.0340425	0.0452625	0.054385	0.05863	0.0578	0.0548475	0.0496525	0.04518	0.04503	0.0473	0.050335	0.05227	0.0491575	0.045005	0.046405	0.05137	0.0561625	0.0612475	0.064575	0.06407	0.0620025	0.0630925	0.06531	0.062875	0.06003	0.0620875	0.06538	0.06725	0.070345	0.074735
0.0182675	0.01619	0.0153675	0.01932	0.0195425	0.01722	0.01987	0.02682	0.0324775	0.0340475	0.031435	0.0289975	0.02844	0.028095	0.0328875	0.0409475	0.04242	0.03811	0.035	0.0342975	0.0349525	0.036345	0.0353825	0.0287875	0.0212225	0.0214075	0.03268	0.04418	0.04612	0.0432675	0.0406125	0.037735	0.0368625	0.0390475	0.04296	0.0506025	0.059225	0.0618025	0.0603375	0.0581625	0.057495	0.0615325	0.06125	0.052395	0.0490375	0.055705	0.06185	0.061595	0.060265	0.0592
0.0002125	0.0092875	0.0147125	0.0172525	0.0196025	0.021865	0.023455	0.0229275	0.0197775	0.0187225	0.02245	0.027035	0.0294225	0.029095	0.0263775	0.023615	0.025955	0.0358925	0.0455625	0.0459725	0.0392175	0.0345725	0.0362275	0.0405325	0.0444825	0.047895	0.0491725	0.04739	0.0441425	0.043545	0.046855	0.050195	0.0529325	0.0556125	0.0560675	0.0551325	0.0540225	0.054615	0.0580125	0.0593075	0.056605	0.05247	0.0492125	0.0521975	0.05994	0.06269	0.0615675	0.0640875	0.06879	0.07323
0.02067	0.02741	0.03328	0.03652	0.03799	0.03527	0.027715	0.0178525	0.0127975	0.0178425	0.0264575	0.0302525	0.0326275	0.0378875	0.040815	0.0406925	0.04361	0.0495725	0.0565675	0.0636125	0.066855	0.06628	0.0629875	0.05605	0.050005	0.0510575	0.05918	0.0680675	0.067705	0.0569025	0.048345	0.047745	0.0506475	0.051315	0.0480825	0.0495725	0.06199	0.07264	0.073065	0.073335	0.0762575	0.0745825	0.0684125	0.0628625	0.0605	0.0630225	0.064885	0.0631325	0.06406	0.067055
0.0097325	0.0107725	0.010005	0.008925	0.0120075	0.0163925	0.013075	0.0054875	0.00574	0.01435	0.022925	0.0287675	0.0323675	0.0305075	0.0250525	0.0222	0.0229875	0.022365	0.0205775	0.02221	0.0255825	0.02831	0.030795	0.0305875	0.0271575	0.025405	0.026685	0.0283	0.03127	0.036985	0.0405375	0.038685	0.0361775	0.03349	0.0289925	0.03009	0.0379075	0.0449575	0.0498725	0.051715	0.04801	0.0434825	0.0442425	0.0469475	0.046135	0.04337	0.043755	0.0490425	0.055425	0.0589325
0.00826	0.007715	0.0188775	0.0342025	0.0352525	0.0232275	0.0161075	0.0230225	0.03213	0.02921	0.021085	0.02093	0.025435	0.024815	0.02313	0.02683	0.03334	0.0346825	0.0285975	0.02678	0.0304025	0.02848	0.026105	0.031055	0.037595	0.03907	0.0341325	0.0266025	0.02555	0.0358175	0.0483825	0.05265	0.0513875	0.0474625	0.0417275	0.04116	0.047215	0.051775	0.05154	0.0514325	0.05643	0.062195	0.05976	0.0529425	0.0513475	0.057065	0.0667675	0.0713775	0.06839	0.06518
0.0079825	0.0104025	0.015035	0.01976	0.01999	0.0155975	0.011665	0.0126275	0.01827	0.0235625	0.025545	0.0284325	0.0311975	0.02802	0.022485	0.0216225	0.0260475	0.0314375	0.035785	0.0390975	0.0396525	0.0371825	0.0349125	0.0356925	0.036855	0.0355325	0.0348825	0.03696	0.0386	0.0397125	0.043735	0.0453125	0.041545	0.040285	0.042025	0.0432575	0.045465	0.0479075	0.04891	0.04942	0.04997	0.0500475	0.0489575	0.0478875	0.04934	0.053175	0.056295	0.058975	0.0640575	0.0709575
0.0120475	0.01097	0.0095925	0.0124425	0.017815	0.023485	0.024975	0.02191	0.01911	0.01822	0.01829	0.0205025	0.0255025	0.02839	0.0244175	0.0154225	0.0109225	0.0152925	0.0223975	0.0292025	0.036175	0.043185	0.0482425	0.04589	0.0391525	0.0354325	0.0350775	0.0376825	0.04128	0.0421775	0.0397525	0.036865	0.0372375	0.040805	0.044055	0.0461275	0.0495375	0.054985	0.059545	0.0615725	0.0616625	0.0584725	0.0534475	0.0534325	0.057605	0.056355	0.051235	0.0542475	0.06399	0.0672725
0.00964	0.007465	0.006805	0.0176475	0.0305	0.032445	0.02639	0.0223725	0.02223	0.0181	0.014275	0.02002	0.02521	0.0218325	0.0190275	0.0213375	0.0234175	0.022635	0.02244	0.023055	0.0235325	0.0269125	0.0345075	0.040805	0.0412125	0.038625	0.036965	0.03864	0.0436525	0.0484675	0.049125	0.04442	0.040535	0.0420525	0.0433875	0.0454225	0.0515625	0.05698	0.05891	0.0593675	0.06091	0.0614625	0.05668	0.0493825	0.04564	0.046625	0.047575	0.0450075	0.0430525	0.0473
0.011535	0.0248475	0.034255	0.0342075	0.027295	0.02404	0.03026	0.03299	0.02314	0.012665	0.011745	0.01778	0.0184925	0.011425	0.0066675	0.009595	0.02048	0.0357875	0.0491475	0.0561625	0.05418	0.0476	0.0401825	0.0366625	0.0407125	0.047565	0.048735	0.0450175	0.0432525	0.04586	0.046935	0.04188	0.037255	0.0403775	0.0471625	0.0519325	0.05585	0.05814	0.0572575	0.056655	0.056875	0.0554075	0.052915	0.0510575	0.04907	0.0456725	0.043825	0.04591	0.05127	0.058525
0.014755	0.01241	0.0094	0.0109	0.01287	0.0165325	0.0225	0.02508	0.0221325	0.0153975	0.010325	0.0119425	0.01688	0.020535	0.022155	0.0206425	0.0174775	0.0160525	0.0187525	0.02642	0.0349775	0.039515	0.0408575	0.040055	0.0369725	0.032265	0.0296925	0.03411	0.0383225	0.0360875	0.0347275	0.0364925	0.03756	0.0383075	0.039555	0.04158	0.0445975	0.046445	0.04716	0.0505475	0.054795	0.0535225	0.0481825	0.04604	0.0482875	0.0526225	0.056425	0.0570525	0.05578	0.0544975
0.0165275	0.01344	0.01427	0.01518	0.01615	0.017235	0.01836	0.0221675	0.0240425	0.0198675	0.015615	0.01847	0.026015	0.02876	0.0257625	0.0244075	0.0278875	0.033265	0.036405	0.03408	0.0270675	0.023795	0.02961	0.03584	0.0378325	0.03929	0.03905	0.040125	0.04554	0.0480575	0.045515	0.044165	0.045755	0.048035	0.0492125	0.0504225	0.05233	0.05313	0.0543375	0.0590075	0.0631025	0.0611825	0.0560675	0.0528375	0.0519025	0.0531375	0.0587675	0.06488	0.063875	0.0610475
0.0227675	0.027725	0.036285	0.0372325	0.03491	0.0400275	0.0442925	0.03863	0.0367725	0.0487575	0.0567075	0.04429	0.04147	0.05939	0.0723225	0.07099	0.064945	0.05531	0.0494425	0.05495	0.065875	0.0668975	0.062185	0.05902	0.062915	0.0709225	0.0715575	0.06224	0.05608	0.0636775	0.07288	0.0635875	0.0520025	0.058435	0.0753075	0.084565	0.0847775	0.0834575	0.08372	0.085685	0.087425	0.0905175	0.09586	0.0977925	0.096725	0.0960975	0.09295	0.09008	0.0906675	0.0940725
0.0124525	0.017425	0.0143925	0.0089325	0.0073675	0.0113175	0.0157925	0.0182575	0.0222575	0.0234425	0.018125	0.01536	0.01958	0.02334	0.02313	0.0232825	0.0264375	0.0298675	0.02972	0.027925	0.0280875	0.0314925	0.0370625	0.0394525	0.036685	0.032555	0.0308075	0.032785	0.03609	0.0404775	0.046005	0.0486825	0.0495225	0.0510475	0.049145	0.044795	0.04635	0.0538275	0.059255	0.0604975	0.05979	0.0562575	0.0515025	0.048545	0.046075	0.042785	0.0419225	0.0465	0.0546325	0.0599175
0.0075375	0.016955	0.02094	0.016465	0.0133875	0.01373	0.0140925	0.014195	0.0180675	0.02525	0.0311	0.0365125	0.038665	0.0332875	0.0296	0.0340275	0.0393525	0.0396425	0.0392275	0.0412175	0.0430975	0.0451875	0.0472975	0.045995	0.0420675	0.0371375	0.035275	0.0379425	0.037405	0.0332225	0.0334225	0.034855	0.035675	0.0404875	0.047035	0.054045	0.059355	0.0577825	0.0547275	0.05502	0.052945	0.04764	0.04558	0.0500975	0.0556625	0.055245	0.05237	0.05382	0.0602325	0.0669125
0.0585375	0.054555	0.04401	0.0312625	0.022085	0.02477	0.0298725	0.0303025	0.036055	0.0462575	0.0478	0.040635	0.0410175	0.0539375	0.065835	0.05812	0.039785	0.0330775	0.0460375	0.06511	0.06875	0.0583125	0.0517625	0.050655	0.047095	0.0428325	0.0409575	0.0461625	0.052765	0.05174	0.052395	0.0569625	0.0571325	0.051495	0.04	0.03294	0.0442525	0.0661525	0.08186	0.083065	0.06889	0.0498675	0.0427825	0.0483125	0.05446	0.0571725	0.05622	0.0585675	0.07106	0.0835325
0.0307975	0.03565	0.0296525	0.0225475	0.0161675	0.0134925	0.0150175	0.017975	0.0204075	0.0210975	0.0238525	0.031815	0.038025	0.0368725	0.0363525	0.0399325	0.0430375	0.0465325	0.0528375	0.0618375	0.0672475	0.0604825	0.047825	0.040755	0.041945	0.04589	0.0478825	0.050615	0.0550975	0.054865	0.0500125	0.0496475	0.0550975	0.05956	0.06261	0.0695725	0.0784125	0.0807425	0.0757775	0.069085	0.0635025	0.0564125	0.0508575	0.0546025	0.06137	0.0603875	0.057985	0.06117	0.0637625	0.064565
0.0286575	0.02079	0.0169725	0.025395	0.035575	0.03748	0.0290575	0.020955	0.02189	0.022635	0.0188825	0.0198575	0.0257225	0.03174	0.036615	0.037235	0.035545	0.0331775	0.031135	0.0330775	0.0345075	0.03134	0.0280775	0.028235	0.0294625	0.031005	0.03455	0.0387875	0.0391675	0.0374575	0.0368475	0.03666	0.042645	0.0550875	0.059705	0.0548	0.051475	0.05323	0.05836	0.0609125	0.0574575	0.0524825	0.05223	0.0587475	0.065215	0.0628175	0.0568175	0.0546925	0.05789	0.0666325
0.0083	0.0068525	0.0094175	0.0209925	0.032725	0.0366125	0.0325625	0.02689	0.02583	0.026915	0.0229825	0.0166725	0.0165775	0.0203825	0.022995	0.0233375	0.02317	0.024075	0.02651	0.03221	0.0392825	0.0438675	0.04705	0.050665	0.0489275	0.0381475	0.0310475	0.0369825	0.04558	0.047785	0.04669	0.0447675	0.0416475	0.039385	0.0391575	0.041815	0.0473975	0.0546575	0.0633975	0.068645	0.06501	0.0580325	0.0519925	0.0449375	0.04131	0.04516	0.051745	0.056205	0.0563675	0.0549575
0.016195	0.0122775	0.00924	0.0142825	0.021865	0.024255	0.02605	0.028985	0.0305675	0.03064	0.02926	0.02983	0.0365	0.0434625	0.04303	0.040365	0.0390575	0.0375875	0.03966	0.0442175	0.0443025	0.0420975	0.0435425	0.0446175	0.04169	0.03756	0.0344875	0.034135	0.03693	0.044315	0.0544025	0.0589875	0.0585475	0.0566525	0.053585	0.055255	0.0607875	0.0622625	0.057835	0.0550475	0.060995	0.06792	0.0641925	0.0569675	0.0554975	0.056345	0.0579325	0.061775	0.0679425	0.0772125
0.0179375	0.01699	0.01491	0.0129375	0.0129875	0.016305	0.017805	0.0188175	0.0241875	0.0258075	0.01889	0.015405	0.022635	0.032605	0.0379375	0.03737	0.0347225	0.034865	0.0376175	0.0385475	0.0352525	0.0324875	0.0344325	0.034815	0.02979	0.0268125	0.028005	0.030535	0.0353325	0.0381675	0.03672	0.038155	0.04464	0.0510525	0.05332	0.05186	0.0501075	0.0518975	0.05766	0.0604125	0.0568975	0.05392	0.056425	0.060395	0.0599575	0.0556025	0.051795	0.050985	0.0509725	0.05068
0.0153375	0.0142425	0.0083675	0.0077025	0.01204	0.01509	0.014305	0.012545	0.013145	0.01438	0.0122175	0.008495	0.00946	0.0152	0.0188325	0.0187925	0.019425	0.0223075	0.0253075	0.02678	0.0277375	0.0308925	0.0359175	0.038565	0.0372725	0.031895	0.0254725	0.0245	0.0266575	0.0272175	0.028375	0.0292475	0.03045	0.0359475	0.0422925	0.0463075	0.0478375	0.045075	0.042105	0.04374	0.0456325	0.0456725	0.0476075	0.04876	0.0446775	0.041205	0.04332	0.047765	0.05001	0.051055
0.01357	0.0179425	0.0190225	0.015955	0.01173	0.0116125	0.01655	0.023365	0.02914	0.0302975	0.0246125	0.019	0.0170525	0.0149825	0.0140275	0.0175875	0.02299	0.02526	0.0268125	0.0324225	0.03881	0.0403475	0.0375	0.0315425	0.02192	0.0137725	0.0148425	0.02392	0.029175	0.0278725	0.0281375	0.0303725	0.032865	0.038445	0.04256	0.040765	0.04027	0.0424525	0.0416125	0.039635	0.04086	0.0421675	0.0395675	0.03729	0.040545	0.04757	0.05362	0.0559475	0.05533	0.05316
0.0134175	0.0063875	0.0036975	0.0098725	0.0179625	0.0209975	0.020835	0.021825	0.026875	0.0348475	0.03635	0.0310125	0.03198	0.0371275	0.03535	0.033105	0.0372925	0.0391825	0.032535	0.0263775	0.0278825	0.0314875	0.034965	0.04265	0.0525	0.0560175	0.0475325	0.03524	0.030745	0.033785	0.0407875	0.0496275	0.0586325	0.064635	0.063105	0.0548625	0.0453925	0.0390275	0.0403525	0.04674	0.0507475	0.05172	0.0535675	0.057975	0.0609125	0.059515	0.0571675	0.059155	0.0618175	0.061725
0.0299825	0.0456575	0.0437475	0.032095	0.0240875	0.018225	0.0161125	0.0173675	0.01475	0.01055	0.010545	0.0142825	0.02173	0.0309325	0.036825	0.0391475	0.0348825	0.0209675	0.01215	0.0164825	0.0244875	0.035615	0.046375	0.0448775	0.0384725	0.03788	0.0398425	0.0437775	0.0499475	0.0541	0.05432	0.0495875	0.042935	0.039635	0.0383925	0.0368775	0.039695	0.0466025	0.049	0.04918	0.05357	0.0548625	0.0491775	0.04387	0.04426	0.04725	0.0510075	0.056915	0.060505	0.060735
0.0236725	0.017295	0.0227475	0.02654	0.0245225	0.0268725	0.036855	0.04807	0.052285	0.0477975	0.04008	0.0384875	0.0406325	0.035865	0.0245875	0.0203575	0.0332275	0.0534025	0.060865	0.0540825	0.0459225	0.0408275	0.04055	0.0426575	0.0418375	0.0411325	0.0426675	0.0403675	0.0369375	0.0388075	0.048325	0.0609825	0.0655975	0.0568225	0.0442225	0.033965	0.034845	0.047565	0.0572975	0.0593875	0.0600225	0.058305	0.0534975	0.05054	0.05263	0.060775	0.0717425	0.07911	0.077395	0.07062
0.0090875	0.005615	0.00553	0.016325	0.032765	0.03889	0.03247	0.0259325	0.025105	0.026145	0.0266475	0.0292625	0.0307425	0.028735	0.028485	0.0294525	0.03308	0.0376375	0.039265	0.039465	0.03789	0.03674	0.04361	0.0534325	0.055255	0.050875	0.04638	0.0405	0.0375475	0.045065	0.0524725	0.046615	0.0422125	0.0471875	0.0467625	0.03971	0.03918	0.045055	0.0496025	0.054055	0.05741	0.0527325	0.0418275	0.0353725	0.0384475	0.0455975	0.052495	0.0591225	0.062055	0.06008
0.0091075	0.00821	0.0062575	0.0073025	0.009045	0.012685	0.02135	0.0289825	0.0280625	0.0205725	0.01458	0.013235	0.0134175	0.015005	0.020245	0.0278425	0.0338975	0.0346	0.031455	0.0291475	0.0271875	0.025785	0.0281875	0.031035	0.02867	0.024535	0.0265075	0.031985	0.0334425	0.0322525	0.0338025	0.038885	0.043165	0.04267	0.0382025	0.03623	0.039975	0.0440875	0.0466575	0.04865	0.047935	0.0454825	0.0438075	0.0429975	0.043205	0.0495925	0.061065	0.065	0.0593675	0.054155
0.0208475	0.0223875	0.025375	0.0276425	0.0331275	0.0411725	0.0452275	0.0442925	0.036765	0.0257075	0.0231775	0.02993	0.036865	0.0406225	0.03864	0.0327075	0.0310675	0.0341425	0.040385	0.0511675	0.058155	0.052565	0.0438725	0.0412525	0.0440175	0.04789	0.0474325	0.044325	0.0452275	0.048815	0.046225	0.0406475	0.0395925	0.0411625	0.0436175	0.048685	0.0552075	0.05845	0.0572775	0.05488	0.055685	0.058865	0.05695	0.05017	0.0462425	0.04757	0.05318	0.06132	0.063885	0.058425
0.0114175	0.014775	0.01065	0.00695	0.0081925	0.013415	0.0173775	0.019805	0.025005	0.0307075	0.0292025	0.0234125	0.0217925	0.0239125	0.02752	0.03009	0.0298025	0.0301525	0.0290525	0.0242175	0.0232025	0.0288475	0.033695	0.0358825	0.0400875	0.04176	0.03895	0.03762	0.0354125	0.030965	0.031025	0.036115	0.03935	0.03857	0.0375975	0.03988	0.04174	0.038775	0.036505	0.0406875	0.0452775	0.042455	0.034505	0.03119	0.03482	0.03826	0.0403725	0.045545	0.05328	0.0583275
0.0048475	0.004675	0.0057975	0.010645	0.01783	0.0240425	0.0269325	0.0262875	0.02426	0.0236175	0.026305	0.029415	0.028855	0.0254375	0.022805	0.0231125	0.0229775	0.0217275	0.0237375	0.0268075	0.0273225	0.0269225	0.0310775	0.04104	0.049115	0.048515	0.0414425	0.0336725	0.0287	0.03163	0.03928	0.039545	0.035575	0.0362825	0.0371	0.036635	0.04054	0.0457825	0.0443125	0.0381475	0.0362175	0.0386925	0.0391475	0.038535	0.041035	0.04504	0.0455875	0.04296	0.043245	0.05051
0.0180625	0.0159925	0.0254725	0.0391425	0.0442575	0.04217	0.0412475	0.04146	0.03842	0.0332425	0.03557	0.0425225	0.0398875	0.0268975	0.01685	0.02139	0.0312675	0.02974	0.0272125	0.0397025	0.0547975	0.0560225	0.04895	0.04054	0.0345475	0.03619	0.0443575	0.051565	0.0549725	0.05669	0.0516075	0.040175	0.037765	0.048135	0.0565375	0.05625	0.05224	0.04998	0.0494825	0.0518525	0.0595625	0.06742	0.071475	0.074955	0.075285	0.075835	0.08248	0.0840175	0.0764875	0.072885
[truncated: 1,764 more columns]
