# Supplementary material for: Identification of multiple raisins by feature fusion combined with NIR spectroscopy
Source: PLoS One. 2022 Jul 14;17(7):e0268979. doi: 10.1371/journal.pone.0268979 (PMC9282468; doi:10.1371/journal.pone.0268979)
Supplement: S1 File — (ZIP) [file pone.0268979.s002.zip › S1 File/S1 File. Mean_Hxf_4_5.xlsx]

## Sheet: Sheet1
0.025655	0.01912	0.01486	0.030035	0.04565	0.040455	0.03086	0.029675	0.02883	0.023875	0.020825	0.027235	0.04346	0.05332	0.050285	0.043955	0.032805	0.016955	0.012935	0.026775	0.04141	0.043005	0.039125	0.03982	0.04371	0.041135	0.03095	0.025805	0.02861	0.030735	0.030745	0.03231	0.03795	0.0426	0.03845	0.03327	0.03711	0.04377	0.049245	0.052755	0.053675	0.056825	0.06081	0.059645	0.05804	0.05744	0.050105	0.040655	0.038755	0.047735
0.013875	0.019345	0.024585	0.028555	0.025835	0.01465	0.006585	0.00946	0.017375	0.020835	0.019225	0.020845	0.029945	0.037735	0.03858	0.03886	0.038205	0.03428	0.03183	0.02965	0.027145	0.031085	0.040185	0.045945	0.04736	0.04969	0.051595	0.046935	0.038895	0.03749	0.043755	0.04685	0.04594	0.049555	0.054055	0.05322	0.050925	0.05189	0.05643	0.061715	0.063515	0.06066	0.05656	0.05523	0.055995	0.058855	0.066175	0.072105	0.07271	0.073365
0.00011	0.00475	0.01291	0.0252	0.03739	0.04022	0.031495	0.026005	0.03322	0.03931	0.031165	0.019685	0.020965	0.03131	0.039655	0.0435	0.04457	0.04395	0.04065	0.03441	0.02862	0.026575	0.02982	0.0362	0.03957	0.03773	0.036255	0.03744	0.036645	0.03639	0.040545	0.04377	0.04326	0.04396	0.04941	0.05857	0.06487	0.06428	0.062985	0.068735	0.07619	0.0747	0.06655	0.05994	0.05857	0.06328	0.07091	0.07522	0.074165	0.069975
0.01564	0.016825	0.009265	0.002915	0.00357	0.0116	0.018185	0.01556	0.010395	0.00848	0.00856	0.0115	0.016945	0.02301	0.02761	0.026225	0.019275	0.01543	0.02327	0.03729	0.044235	0.04201	0.03891	0.0381	0.03697	0.036905	0.03977	0.04028	0.03502	0.03176	0.035995	0.041565	0.04292	0.04096	0.03661	0.03584	0.04508	0.05825	0.06578	0.062515	0.05227	0.04485	0.039605	0.03611	0.041745	0.049815	0.05101	0.052695	0.059365	0.066725
0.002015	0.00298	0.00491	0.01111	0.019725	0.02328	0.01812	0.008905	0.00391	0.0072	0.0156	0.024265	0.026205	0.018005	0.011205	0.017065	0.025515	0.02549	0.024565	0.02686	0.026025	0.023725	0.024895	0.02536	0.022755	0.023175	0.029255	0.0364	0.037195	0.032735	0.032355	0.037715	0.04212	0.0422	0.041835	0.04289	0.040045	0.03539	0.03825	0.04735	0.05227	0.050445	0.047995	0.04758	0.04755	0.048005	0.048425	0.049495	0.053365	0.0579
0.001295	0.000385	0.006695	0.01708	0.02318	0.01936	0.011865	0.01515	0.02714	0.0295	0.01885	0.01385	0.018845	0.0206	0.020625	0.024155	0.02591	0.02744	0.03386	0.04113	0.039155	0.02716	0.018125	0.01946	0.02261	0.01913	0.016	0.02267	0.035035	0.043195	0.04499	0.04338	0.04178	0.043145	0.04457	0.04436	0.048345	0.054675	0.058685	0.061125	0.05702	0.04524	0.037745	0.040805	0.04854	0.053965	0.05378	0.051645	0.056125	0.067165
0.013445	0.01953	0.0147	0.00403	0.00154	0.010165	0.01502	0.00945	0.00652	0.010075	0.011355	0.01196	0.018775	0.026395	0.02732	0.024035	0.02302	0.01986	0.01316	0.018095	0.036805	0.04781	0.046075	0.042515	0.037725	0.034525	0.03915	0.047285	0.049715	0.049045	0.050625	0.051455	0.05025	0.0455	0.03943	0.037675	0.03712	0.03624	0.044065	0.06006	0.06774	0.06064	0.051955	0.050935	0.05047	0.047035	0.049775	0.05691	0.057555	0.05363
0.004775	0.00811	0.00613	0.00561	0.00732	0.007775	0.0074	0.005525	0.004025	0.00773	0.01115	0.008785	0.00834	0.013695	0.01832	0.019635	0.018215	0.01419	0.01233	0.016865	0.02206	0.02278	0.022415	0.02201	0.020885	0.020375	0.02077	0.021865	0.02364	0.02685	0.02884	0.0264	0.02294	0.020355	0.01682	0.016145	0.02363	0.03621	0.044095	0.042755	0.03836	0.03562	0.033565	0.03591	0.042155	0.045315	0.04768	0.05073	0.0483	0.04293
0.01712	0.01007	0.00801	0.010035	0.012835	0.018315	0.02508	0.02898	0.02926	0.02633	0.021985	0.01871	0.015775	0.01339	0.016805	0.024885	0.02933	0.031845	0.03743	0.043375	0.045355	0.043095	0.039525	0.03657	0.035975	0.037105	0.037495	0.038775	0.041495	0.04471	0.047765	0.04605	0.041035	0.040655	0.044045	0.047005	0.05156	0.057365	0.05898	0.05483	0.05097	0.05164	0.054215	0.055285	0.0548	0.05563	0.05873	0.06106	0.06206	0.063755
-0.000795	0.0014	0.00573	0.01203	0.01736	0.01955	0.02195	0.023655	0.01908	0.01282	0.011705	0.014265	0.01709	0.018585	0.019145	0.01852	0.01683	0.01831	0.024915	0.03088	0.03075	0.026365	0.025285	0.028325	0.027875	0.0262	0.02945	0.032495	0.032745	0.03528	0.03682	0.032045	0.02794	0.03032	0.03543	0.042005	0.048765	0.051545	0.051465	0.05027	0.0487	0.04703	0.04441	0.04479	0.048745	0.051235	0.05283	0.05279	0.051065	0.052665
0.006315	0.004805	0.00909	0.01297	0.01578	0.01969	0.023095	0.020055	0.01224	0.01117	0.02055	0.0319	0.036945	0.036055	0.032855	0.028885	0.027555	0.032515	0.04291	0.05319	0.05591	0.05314	0.05252	0.052455	0.048285	0.04184	0.037415	0.036475	0.03944	0.045085	0.048045	0.04809	0.050675	0.055905	0.059705	0.06182	0.06263	0.06083	0.059925	0.06222	0.06323	0.061065	0.0571	0.050065	0.043845	0.048415	0.06356	0.07502	0.07624	0.07315
0.01202	0.01401	0.01499	0.012795	0.006385	0.00362	0.00705	0.01215	0.018455	0.02325	0.023375	0.025105	0.03002	0.030055	0.02685	0.02511	0.021425	0.01884	0.023895	0.03215	0.037765	0.043875	0.0488	0.046045	0.039795	0.03315	0.024465	0.0216	0.029205	0.0397	0.0444	0.042355	0.040825	0.042925	0.04231	0.0409	0.045335	0.050895	0.05238	0.053515	0.056915	0.059105	0.054635	0.045445	0.04202	0.0488	0.0567	0.05752	0.0566	0.05932
0.014315	0.01734	0.017925	0.01319	0.004845	0.00124	0.007585	0.01821	0.023085	0.018955	0.01295	0.012975	0.016305	0.01848	0.02099	0.02316	0.022785	0.022695	0.024865	0.024675	0.02055	0.02009	0.025405	0.028965	0.029585	0.030765	0.03293	0.03482	0.0325	0.030615	0.03515	0.03849	0.036635	0.03537	0.034805	0.031755	0.0294	0.0323	0.040545	0.04907	0.05071	0.046615	0.04597	0.05246	0.05912	0.06006	0.05929	0.060425	0.061065	0.06011
0	0.006365	0.01009	0.01186	0.01333	0.016005	0.0195	0.01959	0.01785	0.02068	0.02138	0.01518	0.013455	0.01785	0.020985	0.02484	0.03249	0.040475	0.042435	0.036245	0.02909	0.028305	0.03386	0.039675	0.04265	0.0419	0.035705	0.028445	0.027215	0.033415	0.040865	0.04381	0.043645	0.04176	0.040875	0.04691	0.057145	0.06291	0.06255	0.059365	0.05649	0.05528	0.054145	0.05064	0.04712	0.050175	0.059855	0.067655	0.07017	0.07107
0.00239	0.0076	0.008195	0.005875	0.005535	0.0108	0.020275	0.02862	0.030705	0.02502	0.01618	0.01209	0.015635	0.02097	0.02388	0.025565	0.026335	0.02716	0.0283	0.029315	0.0327	0.037065	0.03817	0.03775	0.037755	0.037165	0.03798	0.040915	0.041795	0.03994	0.04039	0.0423	0.041745	0.041725	0.04454	0.04899	0.05317	0.053065	0.05034	0.051815	0.056165	0.055665	0.05048	0.050285	0.056555	0.061335	0.06404	0.06694	0.06936	0.071295
0.000725	0.001305	0.00271	0.00666	0.010455	0.01377	0.016515	0.01785	0.01746	0.012625	0.00676	0.0088	0.01483	0.015395	0.0112	0.009895	0.016635	0.02561	0.029375	0.03112	0.033495	0.03375	0.030795	0.026945	0.027145	0.03027	0.030405	0.028	0.02753	0.03011	0.034745	0.040205	0.04651	0.051015	0.04711	0.039625	0.039145	0.045095	0.051585	0.052845	0.047735	0.04145	0.03637	0.032585	0.032635	0.038615	0.04482	0.04488	0.04407	0.046645
0.006715	0.016305	0.02164	0.018095	0.00933	0.00338	0.005285	0.015095	0.028175	0.0349	0.027235	0.01739	0.01882	0.024295	0.02926	0.03422	0.036525	0.036455	0.036785	0.040125	0.046575	0.04985	0.044585	0.036785	0.03384	0.03439	0.03822	0.04615	0.051115	0.04857	0.043965	0.041905	0.04121	0.04095	0.041565	0.044645	0.04867	0.05167	0.056255	0.060525	0.060555	0.05779	0.052315	0.04677	0.048465	0.05575	0.05985	0.05827	0.05739	0.06273
0	0.00446	0.007465	0.00725	0.00857	0.012765	0.01921	0.026035	0.028165	0.024235	0.0193	0.02028	0.028705	0.036895	0.03826	0.035885	0.034675	0.03513	0.03502	0.035045	0.036805	0.037995	0.037115	0.034485	0.029295	0.02565	0.02784	0.031355	0.03155	0.03388	0.04069	0.04334	0.040345	0.03727	0.03278	0.030475	0.038135	0.051535	0.06149	0.061315	0.051865	0.04259	0.040115	0.04751	0.058565	0.0626	0.061415	0.05868	0.05574	0.05699
0.007705	0.0103	0.007065	0.001335	0.00542	0.018865	0.025625	0.020975	0.019295	0.024205	0.02471	0.019545	0.018275	0.02189	0.02545	0.02951	0.03564	0.039575	0.0398	0.04153	0.043935	0.04245	0.04023	0.040105	0.04256	0.04724	0.048025	0.042675	0.040075	0.045385	0.049985	0.046145	0.041305	0.044025	0.049795	0.051975	0.052855	0.056615	0.06153	0.06402	0.06285	0.058995	0.05391	0.050565	0.05116	0.055135	0.05957	0.06173	0.064555	0.067675
0.00451	0.00774	0.01585	0.03384	0.04654	0.040565	0.03694	0.04482	0.04412	0.03267	0.02555	0.02994	0.036875	0.037585	0.032205	0.023885	0.01793	0.019575	0.02652	0.035695	0.04508	0.05188	0.05364	0.05392	0.05125	0.04269	0.040245	0.046965	0.05132	0.05508	0.05951	0.057255	0.05001	0.04218	0.034635	0.03803	0.050555	0.05684	0.06149	0.0666	0.06126	0.054875	0.062975	0.078845	0.083475	0.072965	0.06212	0.05884	0.05616	0.05101
0.00231	0.00491	0.00694	0.010825	0.017015	0.02508	0.030795	0.02958	0.027565	0.027725	0.022125	0.01431	0.014015	0.019175	0.021265	0.019125	0.020825	0.026495	0.0278	0.02652	0.028615	0.035255	0.044745	0.04932	0.044065	0.037895	0.039545	0.043675	0.04332	0.042705	0.04381	0.044875	0.04935	0.05539	0.051765	0.040775	0.036795	0.04243	0.051075	0.05881	0.06236	0.05555	0.04239	0.036315	0.03972	0.044365	0.04678	0.04869	0.051825	0.05656
0.001345	0.004985	0.00757	0.007385	0.007705	0.01169	0.017065	0.020925	0.021285	0.01757	0.01081	0.00776	0.01272	0.018225	0.0181	0.01562	0.018245	0.026495	0.03119	0.03068	0.030875	0.03081	0.030485	0.03376	0.03593	0.032765	0.029865	0.030095	0.0312	0.03402	0.039905	0.04412	0.04267	0.036985	0.031695	0.032545	0.03933	0.045	0.04842	0.052345	0.05458	0.05495	0.05572	0.05449	0.050085	0.04821	0.051325	0.05525	0.0573	0.057315
0.013985	0.007375	0.007535	0.013425	0.01668	0.02019	0.025595	0.02241	0.01584	0.0161	0.014945	0.010535	0.01036	0.013645	0.01631	0.0187	0.02172	0.02506	0.029415	0.033115	0.0379	0.043585	0.04299	0.038595	0.03377	0.026375	0.023595	0.03145	0.040425	0.04372	0.04362	0.040835	0.041135	0.044735	0.03999	0.03092	0.033445	0.04694	0.059585	0.067375	0.070985	0.067365	0.05897	0.05369	0.05095	0.047885	0.048575	0.05542	0.064805	0.070525
0.018275	0.016675	0.010085	0.00638	0.00834	0.01544	0.026605	0.035755	0.037455	0.03232	0.02634	0.027885	0.03521	0.038965	0.03779	0.039015	0.04666	0.0533	0.053575	0.05184	0.052625	0.05483	0.05523	0.05492	0.05359	0.04857	0.043825	0.044905	0.049965	0.05637	0.064925	0.0724	0.076585	0.074065	0.061885	0.05204	0.05351	0.05745	0.05748	0.057065	0.056115	0.052425	0.049735	0.05455	0.06502	0.070785	0.07	0.070085	0.07457	0.082345
0.00423	0.006365	0.00382	0.00432	0.013085	0.02334	0.026155	0.023095	0.019675	0.01602	0.012655	0.013205	0.015515	0.01491	0.014705	0.01871	0.023825	0.02641	0.025515	0.023265	0.02165	0.021425	0.0256	0.03433	0.041615	0.043705	0.041755	0.038915	0.037695	0.03894	0.03923	0.034845	0.031815	0.03448	0.038105	0.04277	0.049335	0.05452	0.05922	0.062585	0.059805	0.05493	0.05619	0.062295	0.067065	0.06809	0.06696	0.06485	0.06235	0.062265
0.01547	0.00359	0	0.00196	0.00365	0.005805	0.009235	0.01504	0.02257	0.023085	0.016655	0.015175	0.020135	0.02585	0.02953	0.02874	0.024945	0.022615	0.020445	0.01695	0.01732	0.024135	0.031525	0.03418	0.03323	0.0337	0.03634	0.0385	0.0396	0.039845	0.040195	0.043195	0.04729	0.047565	0.04559	0.04625	0.048995	0.050775	0.051865	0.05287	0.052935	0.05065	0.04435	0.03805	0.03762	0.0426	0.04795	0.051715	0.056985	0.061865
0.007645	0.009785	0.01476	0.02101	0.021845	0.014875	0.008185	0.01203	0.021945	0.02842	0.029755	0.028855	0.02797	0.024675	0.02147	0.024875	0.032275	0.037145	0.03939	0.043905	0.04693	0.04162	0.03316	0.02776	0.025165	0.026025	0.0291	0.03325	0.03842	0.04352	0.045975	0.04359	0.04101	0.040065	0.03729	0.03796	0.04491	0.04927	0.047915	0.047745	0.052055	0.057175	0.05934	0.062025	0.06836	0.07174	0.06616	0.058235	0.059885	0.06821
0.00702	0.014405	0.01702	0.01303	0.01117	0.012605	0.012405	0.01292	0.01314	0.012545	0.012135	0.01015	0.00995	0.011485	0.012885	0.016465	0.02034	0.02288	0.026045	0.033705	0.042765	0.043125	0.036185	0.03254	0.035005	0.03949	0.0427	0.045085	0.04569	0.044365	0.043375	0.04416	0.04785	0.05088	0.04838	0.04248	0.03706	0.0355	0.039725	0.045415	0.048625	0.049955	0.04952	0.048005	0.048495	0.054145	0.062545	0.06766	0.06844	0.066075
0.02246	0.012105	0.004525	0.002895	0.00301	0.01064	0.02185	0.018675	0.0099	0.01408	0.02197	0.025155	0.02836	0.029145	0.02716	0.029355	0.03402	0.03606	0.038425	0.038485	0.033105	0.031635	0.03773	0.04244	0.041645	0.03713	0.033715	0.038675	0.05439	0.065045	0.05866	0.0456	0.04136	0.04495	0.043295	0.038665	0.043575	0.058295	0.07166	0.071695	0.063775	0.06825	0.081	0.07924	0.06574	0.05707	0.05298	0.046415	0.04341	0.047965
0.010525	0.00418	0.001455	0.01047	0.02077	0.02042	0.01574	0.01599	0.021165	0.02635	0.02736	0.026165	0.026005	0.02552	0.023405	0.020785	0.02016	0.02361	0.030705	0.036705	0.037485	0.036245	0.038255	0.04104	0.04278	0.04352	0.041675	0.040425	0.039995	0.037005	0.033505	0.032245	0.03587	0.043605	0.04738	0.046195	0.048955	0.056685	0.062525	0.063155	0.06175	0.06052	0.0569	0.052665	0.053545	0.058765	0.06412	0.0667	0.066235	0.064365
0.00439	0.006285	0.008025	0.014485	0.022175	0.023715	0.016465	0.007455	0.003345	0.00621	0.013715	0.018895	0.01873	0.016115	0.014265	0.01723	0.02761	0.040315	0.04644	0.042165	0.03137	0.0262	0.035115	0.045855	0.045415	0.038915	0.03201	0.025015	0.02205	0.026045	0.03197	0.03432	0.035445	0.037245	0.036335	0.036645	0.040195	0.03833	0.034035	0.03629	0.040395	0.041015	0.04051	0.040315	0.039875	0.03974	0.041505	0.046695	0.050445	0.050405
0.004015	0.008985	0.01388	0.01499	0.01108	0.00707	0.00901	0.016175	0.02246	0.023845	0.02323	0.021285	0.01809	0.02205	0.039955	0.05867	0.057595	0.04199	0.031885	0.035615	0.04531	0.048425	0.045795	0.043915	0.041695	0.036995	0.03079	0.027995	0.029945	0.028155	0.021795	0.02393	0.03586	0.045	0.046025	0.044605	0.045005	0.04792	0.056785	0.068575	0.07418	0.072935	0.067195	0.057045	0.047485	0.04495	0.04823	0.05363	0.062945	0.0756
0.003125	0.008615	0.01256	0.015545	0.014675	0.009845	0.00519	0.003205	0.00828	0.017465	0.01998	0.01763	0.01785	0.02046	0.023145	0.02259	0.01916	0.015905	0.01593	0.02118	0.027755	0.03279	0.035655	0.033545	0.02985	0.029915	0.03287	0.03756	0.041265	0.041345	0.039755	0.03702	0.034405	0.035745	0.04133	0.048095	0.05288	0.054265	0.05216	0.050275	0.05245	0.05266	0.04626	0.042085	0.0452	0.04891	0.04936	0.05004	0.052765	0.05503
0.00856	0.00518	0.00286	0.00472	0.00759	0.00924	0.007685	0.004675	0.007035	0.01287	0.013785	0.012355	0.017875	0.024565	0.023935	0.02462	0.03271	0.03763	0.03451	0.031065	0.035125	0.04409	0.0477	0.043265	0.0387	0.035255	0.0283	0.02296	0.023085	0.024305	0.02918	0.038515	0.0442	0.042955	0.03735	0.033715	0.03876	0.04687	0.047825	0.044785	0.046865	0.048955	0.04288	0.03569	0.03495	0.03707	0.04193	0.049635	0.05397	0.05466
0.006935	0.010395	0.01138	0.0086	0.00594	0.008145	0.007615	0.001	0.002305	0.01363	0.01958	0.01867	0.021065	0.02481	0.02741	0.03091	0.0324	0.03184	0.032915	0.03526	0.035865	0.03475	0.03513	0.037575	0.04192	0.04717	0.049945	0.05072	0.051345	0.04998	0.046565	0.0433	0.045475	0.05111	0.047085	0.03887	0.041235	0.04752	0.04971	0.054865	0.06308	0.06563	0.06248	0.06105	0.066585	0.07693	0.08299	0.081325	0.07628	0.070385
0	0.008055	0.01669	0.02108	0.0209	0.020005	0.018145	0.01364	0.01188	0.016015	0.01906	0.018175	0.02173	0.03027	0.03333	0.03069	0.03049	0.032265	0.03104	0.027145	0.02492	0.02705	0.03078	0.031325	0.032685	0.039915	0.046925	0.047645	0.045795	0.04349	0.03897	0.036425	0.039515	0.03923	0.030385	0.027415	0.036405	0.04447	0.047775	0.052365	0.055195	0.053	0.050975	0.049145	0.04755	0.051855	0.05843	0.06035	0.06035	0.06014
0.011625	0.006785	0.003095	0.006385	0.0161	0.02172	0.017435	0.01446	0.01829	0.018465	0.012355	0.01048	0.016775	0.02459	0.030685	0.035065	0.039275	0.043745	0.04757	0.049565	0.046855	0.04417	0.048455	0.055095	0.05631	0.047805	0.03031	0.016965	0.02268	0.044025	0.06236	0.065525	0.05776	0.046575	0.037	0.03397	0.039565	0.04909	0.05394	0.053785	0.05476	0.05605	0.05594	0.055655	0.05563	0.05738	0.062555	0.069235	0.073665	0.074715
0.02007	0.013595	0.0059	0.004555	0.012235	0.02209	0.02767	0.029585	0.0309	0.03132	0.028905	0.026895	0.029565	0.034675	0.037365	0.03554	0.03217	0.031565	0.03435	0.03609	0.03561	0.038045	0.04225	0.042245	0.041075	0.04411	0.049945	0.054475	0.05477	0.05447	0.05781	0.061275	0.0624	0.06041	0.05467	0.0512	0.056265	0.06585	0.069175	0.065555	0.06319	0.06244	0.059725	0.056525	0.056025	0.060705	0.06732	0.070355	0.071325	0.072455
0.00188	0.004095	0.0116	0.018595	0.02004	0.021385	0.022515	0.02001	0.01682	0.01245	0.01077	0.02106	0.034465	0.035285	0.0299	0.02927	0.03145	0.035205	0.040675	0.04309	0.039085	0.032775	0.030615	0.032195	0.033815	0.03505	0.035775	0.035545	0.035525	0.03776	0.040635	0.039155	0.034455	0.030815	0.02758	0.028425	0.039115	0.05091	0.051865	0.049195	0.05387	0.05857	0.05571	0.05239	0.052415	0.054175	0.05881	0.061405	0.056235	0.04788
0.01277	0.01864	0.019725	0.01558	0.007545	0.00012	0.000985	0.013305	0.02596	0.02696	0.0207	0.01881	0.02405	0.02894	0.03012	0.02791	0.024475	0.025635	0.029765	0.03566	0.041205	0.04228	0.045065	0.049455	0.04777	0.045745	0.046345	0.047875	0.052185	0.053045	0.04249	0.030055	0.03111	0.044055	0.056105	0.06191	0.064575	0.068805	0.07421	0.07379	0.068585	0.06794	0.067645	0.06165	0.056995	0.05743	0.05927	0.06007	0.060115	0.061825
0.002175	0.009855	0.008845	0.00384	0.006285	0.01354	0.017835	0.01925	0.018495	0.014015	0.007715	0.004085	0.00708	0.01559	0.023565	0.028875	0.032245	0.032655	0.031715	0.03112	0.02962	0.02857	0.02985	0.029195	0.02506	0.023955	0.029315	0.03497	0.035015	0.032775	0.03436	0.03822	0.040645	0.0413	0.040325	0.04102	0.04414	0.04579	0.047885	0.05097	0.050995	0.04953	0.04825	0.045965	0.0448	0.0483	0.055705	0.06162	0.06369	0.0646
0.016395	0.014495	0.010795	0.008815	0.006465	0.00332	0.004865	0.014935	0.02549	0.02487	0.016015	0.010745	0.011815	0.012805	0.01394	0.019715	0.025965	0.02909	0.03073	0.031575	0.03516	0.0447	0.052835	0.050755	0.044195	0.04175	0.041015	0.040295	0.04203	0.0451	0.049105	0.05382	0.05605	0.05511	0.05108	0.047835	0.049275	0.049255	0.0464	0.045505	0.04665	0.04891	0.04863	0.0455	0.046115	0.050465	0.05324	0.055175	0.058715	0.05951
0.019685	0.026695	0.026915	0.01753	0.00927	0.00726	0.009475	0.01237	0.01268	0.00882	0.00768	0.01345	0.018565	0.0215	0.025195	0.029415	0.03532	0.04104	0.04286	0.03886	0.03398	0.032635	0.03418	0.03798	0.04073	0.03779	0.03277	0.031855	0.03146	0.02804	0.02693	0.03344	0.04287	0.046485	0.043945	0.044565	0.056015	0.068755	0.063845	0.04997	0.047595	0.04816	0.03769	0.0334	0.04638	0.055445	0.052755	0.054225	0.061165	0.06037
0.04194	0.03557	0.02949	0.01766	0.007595	0.009695	0.019395	0.02751	0.02824	0.02519	0.03044	0.043085	0.045215	0.035265	0.03057	0.03543	0.03815	0.032955	0.027675	0.029935	0.03706	0.041735	0.042035	0.03874	0.03593	0.04358	0.04968	0.041815	0.034035	0.033725	0.03754	0.035135	0.02718	0.032205	0.050765	0.06536	0.063365	0.05291	0.05135	0.057545	0.062805	0.0706	0.07657	0.06906	0.05658	0.05569	0.068435	0.08238	0.08566	0.08154
0.00231	0.00362	0.005225	0.01126	0.01598	0.019755	0.0252	0.02943	0.03213	0.027805	0.015285	0.00861	0.01412	0.02271	0.02743	0.02804	0.02393	0.01866	0.020015	0.02859	0.035015	0.03565	0.03577	0.03705	0.036495	0.033825	0.030505	0.02889	0.02821	0.03002	0.03725	0.040995	0.03635	0.032535	0.030635	0.02901	0.03211	0.03966	0.046905	0.050225	0.05088	0.049745	0.0464	0.04513	0.04784	0.051855	0.054	0.05514	0.05966	0.06533
0.011085	0.01552	0.020675	0.027795	0.032445	0.033025	0.032515	0.033395	0.03509	0.03105	0.022735	0.02415	0.036695	0.041545	0.033705	0.03056	0.037415	0.04606	0.05516	0.059935	0.054015	0.046555	0.045725	0.045855	0.044655	0.04121	0.032545	0.025065	0.02574	0.033115	0.043765	0.051885	0.0519	0.046165	0.041455	0.04326	0.04757	0.04688	0.04842	0.05692	0.06565	0.06908	0.06551	0.06175	0.061855	0.06038	0.05919	0.06277	0.070245	0.075065
0.00196	-0.000185	0.00071	0.007865	0.01238	0.010435	0.00791	0.00906	0.01083	0.01082	0.01033	0.011005	0.014755	0.018505	0.01724	0.014995	0.019285	0.027945	0.030375	0.02398	0.01856	0.020735	0.02652	0.02849	0.02418	0.018305	0.01738	0.023065	0.030945	0.03704	0.04108	0.04065	0.038025	0.037495	0.036985	0.03741	0.039675	0.042465	0.04799	0.0537	0.054025	0.050335	0.0469	0.047185	0.05129	0.05361	0.05305	0.05425	0.058235	0.062375
0.00541	0.00588	0.008485	0.01175	0.01857	0.02207	0.023795	0.027865	0.029	0.02403	0.014955	0.00966	0.014035	0.02116	0.02392	0.027195	0.033135	0.036465	0.03786	0.03992	0.041145	0.043225	0.04782	0.053805	0.055845	0.04908	0.03967	0.03602	0.038495	0.046905	0.05738	0.058985	0.054	0.05433	0.056725	0.050345	0.04006	0.03777	0.04421	0.053135	0.058215	0.05948	0.059465	0.05694	0.05332	0.05182	0.053215	0.055565	0.05722	0.060315
0.009725	0.01054	0.01136	0.01183	0.00965	0.00886	0.01108	0.01405	0.017365	0.0186	0.018275	0.02396	0.030745	0.026565	0.016725	0.01421	0.019655	0.02421	0.02553	0.029585	0.0347	0.033875	0.030935	0.032115	0.03478	0.0371	0.03876	0.038015	0.035905	0.03558	0.038795	0.042615	0.042815	0.040915	0.04003	0.04117	0.044725	0.04756	0.047195	0.04667	0.04626	0.04625	0.0493	0.052555	0.05595	0.06196	0.06688	0.067715	0.066715	0.068075
0.02133	0.02285	0.024685	0.02721	0.028	0.021395	0.015245	0.017475	0.02503	0.034495	0.043885	0.05109	0.052155	0.04409	0.03558	0.035415	0.041635	0.05006	0.054385	0.050765	0.047125	0.04757	0.050625	0.05895	0.06789	0.065665	0.051455	0.040385	0.04138	0.047435	0.04882	0.051065	0.05809	0.05882	0.0501	0.043825	0.04776	0.056145	0.06376	0.07137	0.07849	0.078665	0.068535	0.056275	0.05188	0.059815	0.069475	0.06703	0.062225	0.06096
-0.10785	-0.10437	-0.10381	-0.10144	-0.092675	-0.077695	-0.05647	-0.04476	-0.056495	-0.072905	-0.076385	-0.066505	-0.05131	-0.04107	-0.031325	-0.012	0.00047	-0.00902	-0.0182	-0.0087	0.00592	0.01742	0.03244	0.04319	0.04078	0.034195	0.02735	0.018615	0.01841	0.03531	0.05767	0.06155	0.061265	0.070885	0.07644	0.06771	0.055235	0.04947	0.05254	0.05776	0.052305	0.04051	0.03836	0.044995	0.049475	0.049235	0.04838	0.04818	0.046425	0.04643
0.013355	0.013535	0.01857	0.025815	0.03165	0.041175	0.045515	0.03271	0.02137	0.01998	0.01994	0.02555	0.042635	0.054315	0.04305	0.030975	0.03688	0.03814	0.02561	0.020595	0.025225	0.03218	0.039845	0.04594	0.048815	0.046205	0.04705	0.05314	0.049645	0.04163	0.04268	0.04411	0.042905	0.04779	0.05147	0.04423	0.03645	0.03588	0.038405	0.03845	0.038365	0.04215	0.04213	0.036275	0.03667	0.04774	0.05912	0.062455	0.064545	0.06755
0.014525	0.007435	0.001825	0.004395	0.01089	0.018145	0.02355	0.02548	0.023045	0.02245	0.03026	0.040525	0.04618	0.044455	0.03825	0.0332	0.028595	0.026965	0.03088	0.03708	0.041375	0.03855	0.031915	0.031605	0.03702	0.040655	0.03923	0.034875	0.032455	0.033475	0.036015	0.040295	0.050185	0.062005	0.06137	0.05283	0.050615	0.05117	0.05212	0.057155	0.0614	0.060155	0.05731	0.053195	0.04504	0.040495	0.04392	0.048845	0.05401	0.06068
0.00952	0.01294	0.017035	0.021775	0.033725	0.049895	0.055455	0.05232	0.05184	0.05288	0.051865	0.05518	0.06147	0.05836	0.048445	0.04322	0.04279	0.04333	0.046345	0.051365	0.05596	0.05713	0.0527	0.0481	0.04477	0.035725	0.02542	0.026845	0.04275	0.06271	0.066395	0.048865	0.035245	0.04124	0.053345	0.055555	0.052995	0.057125	0.06681	0.074425	0.07601	0.071375	0.06369	0.057005	0.05629	0.060995	0.06412	0.062755	0.0631	0.07048
0.015005	0.021925	0.017975	0.013635	0.016765	0.022695	0.028555	0.029755	0.02628	0.02518	0.021435	0.01653	0.02396	0.037245	0.03967	0.034645	0.03283	0.028465	0.02283	0.03002	0.0429	0.04608	0.048525	0.05574	0.05491	0.05259	0.054755	0.050645	0.042825	0.041635	0.0491	0.0627	0.074115	0.07234	0.05954	0.051515	0.056285	0.061815	0.05326	0.034995	0.028915	0.039735	0.047715	0.040965	0.032015	0.036405	0.05346	0.066035	0.072345	0.079165
0.00322	0.001805	0.006535	0.017315	0.022475	0.01785	0.013535	0.013435	0.013435	0.012505	0.011855	0.01326	0.01614	0.01923	0.02366	0.025555	0.022805	0.02109	0.02219	0.02012	0.01606	0.01706	0.02058	0.022175	0.021155	0.01775	0.01751	0.022765	0.02323	0.01935	0.02303	0.029215	0.02794	0.024625	0.024485	0.026585	0.031265	0.03308	0.030185	0.02987	0.0332	0.039185	0.04518	0.04311	0.03544	0.034485	0.04125	0.04695	0.045035	0.03972
-0.000895	0.00127	0.00854	0.016465	0.02379	0.02805	0.030095	0.034945	0.03731	0.030565	0.02008	0.017535	0.025935	0.03436	0.032125	0.024615	0.021555	0.02123	0.02155	0.027525	0.03518	0.035125	0.032915	0.034115	0.030485	0.02177	0.01469	0.01133	0.013445	0.023365	0.03685	0.044345	0.042765	0.0391	0.03829	0.03907	0.038815	0.038415	0.040985	0.04685	0.05358	0.056405	0.053	0.04841	0.046535	0.04729	0.051235	0.056725	0.05995	0.061295
0.001005	0.00343	0.01047	0.0135	0.012865	0.016715	0.023035	0.024515	0.020985	0.01563	0.01097	0.00996	0.01266	0.01472	0.01612	0.02146	0.02849	0.029135	0.02367	0.021425	0.025135	0.029325	0.02859	0.024315	0.022195	0.0258	0.03367	0.039815	0.039785	0.037235	0.039205	0.045785	0.04998	0.04638	0.039975	0.038125	0.037715	0.0357	0.034195	0.035205	0.04185	0.051475	0.05705	0.055615	0.05103	0.05235	0.06092	0.06296	0.054095	0.047365
0.0023	0.007045	0.015545	0.022125	0.027495	0.0315	0.032055	0.032285	0.034035	0.032555	0.029395	0.03202	0.0409	0.044845	0.037795	0.03181	0.03296	0.0327	0.029235	0.028685	0.033765	0.040325	0.043405	0.044365	0.0465	0.04835	0.04747	0.044955	0.041025	0.038985	0.043165	0.04358	0.035495	0.028055	0.026545	0.03205	0.043955	0.059775	0.07296	0.07649	0.073635	0.06895	0.059705	0.049785	0.046435	0.046825	0.050305	0.05775	0.06167	0.062515
[truncated: 1,764 more columns]
