# Supplementary material for: Identification of multiple raisins by feature fusion combined with NIR spectroscopy
Source: PLoS One. 2022 Jul 14;17(7):e0268979. doi: 10.1371/journal.pone.0268979 (PMC9282468; doi:10.1371/journal.pone.0268979)
Supplement: S1 File — (ZIP) [file pone.0268979.s002.zip › S1 File/S1 File. Mean_MNG_1_4.xlsx]

## Sheet: Sheet1
0.0080125	0.0077275	0.00524	0.0045175	0.0063575	0.01017	0.0128325	0.0126075	0.0126425	0.0132225	0.0128375	0.0145325	0.01841	0.02117	0.0233975	0.0259325	0.0276275	0.02787	0.0270125	0.026135	0.02554	0.0261125	0.0292875	0.0338075	0.0366575	0.0363675	0.0341425	0.03225	0.03273	0.03667	0.04047	0.03949	0.036705	0.0356075	0.03544	0.0380225	0.042705	0.0450225	0.0457025	0.0479225	0.049915	0.048845	0.047125	0.0462975	0.04426	0.0433775	0.0457825	0.047685	0.0477975	0.0486675
0.0122425	0.0085075	0.0057525	0.00906	0.014895	0.0202625	0.02489	0.0274625	0.0272075	0.0236925	0.019955	0.0218	0.0274275	0.0298275	0.028575	0.026775	0.0274475	0.03243	0.0361025	0.0334675	0.0304275	0.032545	0.0361875	0.035655	0.033065	0.033945	0.0392775	0.04396	0.0433925	0.04303	0.0477875	0.05028	0.0462525	0.0422475	0.0418975	0.04336	0.0452875	0.047185	0.050905	0.055655	0.05584	0.052635	0.050805	0.0493425	0.0480075	0.050095	0.054565	0.05814	0.0614475	0.0639425
0.0038675	0.0052125	0.01049	0.0143875	0.017045	0.02158	0.0251675	0.024495	0.0229475	0.02299	0.0212125	0.0193525	0.0214975	0.026705	0.0298775	0.0273625	0.0255225	0.029185	0.0326675	0.0335425	0.0351175	0.036705	0.035205	0.0327275	0.03307	0.033235	0.03062	0.0300175	0.0340625	0.0386475	0.0414225	0.0418275	0.0403	0.0383425	0.0364575	0.036195	0.03804	0.0394975	0.04081	0.0437	0.0471225	0.0473375	0.0436675	0.041185	0.0417025	0.0430925	0.04616	0.0509425	0.0520375	0.04832
0.0049175	0.005375	0.0061925	0.0088675	0.01247	0.01479	0.013765	0.0120275	0.013655	0.01581	0.0161475	0.0196225	0.025305	0.0257575	0.02212	0.02175	0.0243775	0.0243525	0.0247625	0.030875	0.036245	0.0354125	0.0320375	0.02752	0.0233625	0.0246125	0.0309525	0.036255	0.0381775	0.0402025	0.0436275	0.044585	0.043335	0.0425175	0.0393	0.0360025	0.039175	0.0450725	0.047925	0.048525	0.048725	0.047745	0.04489	0.0439375	0.04642	0.048305	0.0487275	0.0494325	0.0488425	0.0474025
0.0076425	0.00651	0.0052975	0.0077975	0.0119125	0.01596	0.017865	0.0178275	0.0184325	0.0176425	0.0128075	0.009975	0.0132775	0.018995	0.0255525	0.0296575	0.0287225	0.027275	0.0285925	0.030525	0.0307275	0.0288275	0.0265975	0.0263025	0.0269625	0.0264425	0.02615	0.025825	0.025085	0.0261675	0.0287	0.030465	0.03372	0.03757	0.0356175	0.0305625	0.0298025	0.03271	0.03666	0.0427175	0.04748	0.04503	0.04065	0.040065	0.040125	0.040175	0.04296	0.0480675	0.05106	0.0486725
0.0037625	0.0043675	0.003605	0.0047025	0.0070075	0.008995	0.0097275	0.0090025	0.0079525	0.00574	0.002155	0.0033275	0.0111675	0.016775	0.0172825	0.0173575	0.016815	0.0155875	0.016635	0.020495	0.0247275	0.027045	0.0282425	0.0294525	0.02884	0.0260025	0.0246	0.02595	0.027075	0.027945	0.0300475	0.0319375	0.033585	0.035215	0.0345225	0.0331775	0.0349425	0.038375	0.04098	0.0419325	0.0410325	0.0386525	0.0362725	0.036655	0.039235	0.0414475	0.04341	0.045575	0.0477	0.0494425
0.0010875	0.0035775	0.006795	0.0103875	0.01409	0.016975	0.0178075	0.0182475	0.018945	0.01769	0.0162275	0.0182725	0.0209775	0.0216825	0.02366	0.025995	0.02569	0.023855	0.021765	0.0226125	0.0268925	0.0306425	0.0326925	0.0326925	0.032185	0.0334025	0.034535	0.034795	0.0354425	0.0375475	0.0408075	0.0423975	0.0423	0.042635	0.0421175	0.041405	0.0438725	0.0480825	0.050175	0.050305	0.0502375	0.048325	0.04399	0.041375	0.04251	0.0454475	0.048855	0.0529975	0.05712	0.0587575
0.0085075	0.00768	0.0054175	0.00775	0.0115975	0.012595	0.0118125	0.0100575	0.009425	0.00998	0.0085325	0.0109725	0.0201025	0.02333	0.0166925	0.0106475	0.01007	0.0108075	0.0114625	0.0150775	0.02078	0.0249	0.0277525	0.031235	0.0328425	0.0300975	0.02472	0.02007	0.0189575	0.02238	0.02768	0.031335	0.0352825	0.0398275	0.0397475	0.0367875	0.0361825	0.0372525	0.03896	0.0415325	0.043175	0.0418025	0.0379475	0.0359775	0.0385075	0.04278	0.0460775	0.048485	0.0509575	0.053465
0.0037875	0.0030925	0.00465	0.0081725	0.010595	0.0112375	0.0122725	0.0147575	0.0160875	0.01409	0.01289	0.018295	0.0245275	0.02337	0.021595	0.026125	0.0314625	0.0316325	0.0293375	0.030455	0.0343025	0.036535	0.0360425	0.0330025	0.0287825	0.0255675	0.0233975	0.02315	0.026535	0.0330625	0.0382425	0.037915	0.03598	0.036145	0.036515	0.0386775	0.0435425	0.04706	0.0475475	0.04835	0.0513775	0.052025	0.04895	0.0471225	0.0472625	0.0490275	0.0520225	0.05221	0.0503275	0.051275
0.00715	0.006625	0.00396	0.0031	0.004705	0.007685	0.01066	0.0138175	0.0182225	0.0207225	0.019065	0.01867	0.021945	0.0244475	0.026555	0.030085	0.0314325	0.0288475	0.027155	0.0293425	0.0318775	0.03268	0.033505	0.033545	0.03123	0.029755	0.0331925	0.039165	0.04194	0.04175	0.0414525	0.0398375	0.0381675	0.038865	0.03881	0.0385075	0.04113	0.04376	0.0441525	0.0450375	0.0493325	0.054095	0.052895	0.0482325	0.0473625	0.0496025	0.05097	0.05161	0.0531125	0.0553325
0.00497	0.0070675	0.009315	0.011765	0.0121575	0.0133025	0.0158325	0.0190175	0.02476	0.0278125	0.0210675	0.0135025	0.0162075	0.0244025	0.029385	0.030385	0.0320225	0.0362075	0.0396925	0.0398075	0.0384075	0.03577	0.0334375	0.0345225	0.037645	0.03937	0.0385875	0.037125	0.0371225	0.0388725	0.0426475	0.0461225	0.045235	0.041035	0.0379175	0.0384575	0.040735	0.04267	0.0464975	0.0518475	0.0541475	0.0514225	0.0471	0.04605	0.048185	0.049395	0.0493775	0.0515525	0.0570175	0.062325
0.0071675	0.0103125	0.0120425	0.0112425	0.007655	0.0047675	0.0048275	0.0072175	0.0108075	0.012625	0.0126225	0.0159825	0.02003	0.0191225	0.01805	0.019025	0.0179475	0.016175	0.01798	0.02191	0.022915	0.0205375	0.01928	0.02131	0.0248775	0.0262425	0.0255625	0.026535	0.027845	0.026885	0.0247875	0.024035	0.026895	0.0304325	0.0299125	0.0288775	0.03216	0.03697	0.0405875	0.04328	0.044295	0.04205	0.0372225	0.034025	0.03557	0.0398725	0.0422425	0.043115	0.044545	0.045115
0.01053	0.010755	0.00636	0.00452	0.00527	0.00707	0.01179	0.01683	0.0186375	0.01711	0.0144525	0.01574	0.02045	0.02058	0.0164	0.0145	0.01553	0.017455	0.02099	0.02609	0.0289075	0.027955	0.0263475	0.02549	0.0246925	0.0255025	0.026505	0.0242875	0.0232075	0.0270425	0.0313425	0.03322	0.0346725	0.035815	0.0337525	0.0306625	0.031435	0.03527	0.0390225	0.04145	0.0417275	0.0407175	0.039795	0.0385625	0.0381325	0.0401225	0.0428575	0.0451375	0.04737	0.048605
0.0030925	0.00633	0.0083825	0.01125	0.017665	0.023215	0.02381	0.023815	0.02621	0.026575	0.0231	0.0219175	0.0243175	0.0254375	0.026345	0.0284625	0.0293825	0.0293425	0.029545	0.0305575	0.0315125	0.032075	0.033835	0.0354	0.0343725	0.033485	0.036255	0.041395	0.043555	0.0421975	0.0409975	0.0396025	0.0388625	0.03891	0.03799	0.03949	0.045385	0.0504525	0.049875	0.046915	0.046845	0.04791	0.04872	0.04923	0.04734	0.0456875	0.047475	0.0510575	0.055425	0.05895
0.0091875	0.0062275	0.0016775	0.0022	0.0086675	0.0143675	0.0161775	0.0156225	0.016035	0.0185975	0.0206325	0.02293	0.027185	0.030355	0.031555	0.03203	0.032555	0.035175	0.0379825	0.0365375	0.03246	0.03189	0.0341175	0.0333275	0.0305775	0.0308925	0.032775	0.0317425	0.02856	0.0297825	0.0371525	0.04291	0.0429075	0.0421625	0.04264	0.041255	0.0399275	0.0426025	0.0463425	0.0471775	0.0484525	0.0523175	0.0535675	0.05034	0.04782	0.0479575	0.048595	0.050265	0.0549375	0.0592725
0.0078125	0.0060775	0.00426	0.0037	0.006375	0.012165	0.0159425	0.0162575	0.01646	0.016915	0.01727	0.0186275	0.019045	0.0168675	0.01506	0.015635	0.0185775	0.02248	0.023655	0.0226725	0.023515	0.0269525	0.0312825	0.0341025	0.03425	0.0317475	0.02656	0.0209125	0.0195125	0.023055	0.0264775	0.028425	0.03126	0.033035	0.0330675	0.0364925	0.04261	0.0434075	0.04051	0.041875	0.04649	0.0479225	0.0438275	0.03889	0.039365	0.0445975	0.0491925	0.05001	0.048415	0.047745
0.0043425	0.001105	0.002635	0.00902	0.014525	0.01752	0.017035	0.014565	0.0169675	0.02333	0.0257225	0.0241125	0.0231125	0.0238775	0.0260275	0.025785	0.02484	0.0300375	0.040095	0.0465525	0.04547	0.0396725	0.0346575	0.0342475	0.03679	0.037495	0.0371525	0.04061	0.048425	0.055345	0.055605	0.0502775	0.045785	0.0431125	0.039715	0.040305	0.04661	0.050235	0.049545	0.0506525	0.0522025	0.049725	0.04751	0.05015	0.05323	0.0540025	0.053515	0.05151	0.0529025	0.06097
0.0112575	0.008445	0.006285	0.0082125	0.01201	0.01437	0.0168475	0.020835	0.0244725	0.0262425	0.0251125	0.02403	0.0262475	0.0285275	0.028755	0.027785	0.0248925	0.022535	0.02517	0.03021	0.0321575	0.032985	0.036275	0.039375	0.0385925	0.0349875	0.033245	0.0359825	0.04036	0.0445325	0.0482	0.0487	0.0458675	0.0427075	0.0403425	0.0397675	0.041995	0.04543	0.0479175	0.048655	0.048065	0.046325	0.0441675	0.045025	0.0487925	0.0510125	0.050755	0.0509175	0.053365	0.056065
0.0053225	0.0049325	0.0059925	0.006825	0.007865	0.0107375	0.0140975	0.0167525	0.01965	0.0208475	0.0187625	0.0179475	0.0205525	0.021835	0.0208175	0.0219275	0.0264325	0.0309675	0.033095	0.033055	0.0313675	0.03003	0.032855	0.0387425	0.042005	0.04041	0.0367825	0.0352925	0.0372775	0.0408725	0.0449125	0.047575	0.048535	0.0491625	0.04641	0.0411175	0.041685	0.0478	0.051515	0.0517925	0.05049	0.0466225	0.04318	0.04426	0.04804	0.0505525	0.0510575	0.0513725	0.0531075	0.0552475
0.0138175	0.01188	0.00619	0.0030375	0.00539	0.0123675	0.01849	0.018645	0.01692	0.017725	0.0167925	0.014975	0.0181725	0.0230575	0.024125	0.02284	0.02301	0.026435	0.030935	0.03178	0.0299125	0.0315675	0.035845	0.036155	0.03319	0.0312675	0.030735	0.032795	0.03833	0.04387	0.045315	0.0428425	0.0405175	0.0409775	0.0415625	0.041725	0.04467	0.048965	0.0507725	0.050725	0.050205	0.047605	0.0429475	0.0408225	0.04343	0.0469825	0.0484825	0.04963	0.05317	0.05731
0.0144775	0.0124775	0.005635	0.0044325	0.0081125	0.0133975	0.016525	0.0129225	0.0089875	0.013065	0.0200125	0.02349	0.0254825	0.0244725	0.02163	0.0243425	0.0303925	0.03121	0.02862	0.028165	0.029635	0.0309725	0.0314225	0.0314625	0.0328125	0.0350975	0.03411	0.0336875	0.0381775	0.042105	0.0422275	0.04134	0.0405	0.0371375	0.0308375	0.0275425	0.0315	0.0387125	0.0433175	0.044325	0.042765	0.0398575	0.038955	0.04171	0.045555	0.04832	0.050695	0.05425	0.0588875	0.0620375
0.00593	0.0066425	0.0048	0.0059025	0.0103675	0.014345	0.015165	0.0144925	0.015895	0.0166425	0.013755	0.01267	0.0157425	0.0174925	0.01661	0.01657	0.0182175	0.0211275	0.0259375	0.02926	0.0267075	0.024025	0.0264725	0.02995	0.0327775	0.0348825	0.0342575	0.033235	0.0329725	0.0332025	0.035675	0.036295	0.0323975	0.0304575	0.0322575	0.03446	0.037225	0.0399	0.04218	0.044585	0.0443275	0.041495	0.039725	0.0406025	0.043175	0.045565	0.046565	0.0473925	0.0491125	0.049915
0.005605	0.00468	0.0031675	0.0051575	0.0084875	0.01008	0.0104925	0.0106075	0.01145	0.0121725	0.0107575	0.0106575	0.015045	0.0184675	0.0176225	0.017085	0.02005	0.02418	0.026535	0.0282775	0.03074	0.032	0.031415	0.03146	0.032175	0.0303475	0.02695	0.0265575	0.0287725	0.031	0.0326125	0.0324725	0.03121	0.0309725	0.0314075	0.0334925	0.0381	0.042275	0.0458075	0.049615	0.0514	0.0489675	0.0437225	0.04067	0.0415775	0.043875	0.0467825	0.049965	0.0521475	0.0537075
0.0279025	0.0196	0.01546	0.0242075	0.03333	0.0337975	0.036475	0.04433	0.044615	0.0346175	0.0217875	0.0176625	0.0287275	0.0385825	0.03638	0.034095	0.0369225	0.0402775	0.0436725	0.0477375	0.05088	0.0525925	0.0548675	0.0573825	0.0576525	0.057035	0.056735	0.0574675	0.0606025	0.063725	0.0613	0.0547025	0.0508925	0.05059	0.0498225	0.05173	0.05664	0.0584375	0.059925	0.0632975	0.0630175	0.0593375	0.0554375	0.051625	0.051485	0.05851	0.066035	0.0697075	0.073335	0.075115
0.0017475	0.0038875	0.0038525	0.0043	0.006995	0.009165	0.00905	0.0088225	0.0105025	0.0133025	0.014845	0.016295	0.0193925	0.0201025	0.0188525	0.0203425	0.0223425	0.02193	0.02261	0.027425	0.03207	0.03181	0.029315	0.0286275	0.029975	0.0312975	0.0316475	0.03253	0.034635	0.0369925	0.0374675	0.0352225	0.0337975	0.034815	0.0354675	0.0372925	0.043405	0.049655	0.05083	0.047905	0.0450525	0.04407	0.0432175	0.0417025	0.041085	0.04267	0.0454675	0.0487825	0.0533475	0.05672
0.0146175	0.017955	0.01789	0.01526	0.0092025	0.0035725	0.0041575	0.0108875	0.0182	0.0225725	0.0246475	0.0262375	0.0272	0.0232225	0.01681	0.0167725	0.0199725	0.019635	0.02005	0.0253	0.0296175	0.0289825	0.028415	0.0321675	0.0357925	0.03557	0.0350825	0.03759	0.041945	0.045	0.0432225	0.038265	0.0348375	0.033665	0.0340775	0.037505	0.0440475	0.0503675	0.051465	0.04595	0.040075	0.0404425	0.0451125	0.0470075	0.045255	0.0470775	0.05297	0.05573	0.05589	0.0567075
0.011615	0.0089	0.0054725	0.0073875	0.015345	0.0215625	0.021775	0.021195	0.022555	0.0213	0.0160225	0.01447	0.0176475	0.018715	0.0211975	0.0283225	0.0339525	0.0350475	0.0324875	0.0292675	0.03091	0.0358075	0.03794	0.0360775	0.03315	0.0343975	0.0398125	0.0435525	0.0432025	0.0393475	0.0338525	0.0308675	0.0337425	0.0390925	0.0400625	0.0385425	0.0394275	0.0430225	0.048765	0.0538525	0.054485	0.05058	0.046815	0.0470525	0.0476	0.04766	0.0512075	0.054545	0.05505	0.0562825
0.0026	0.005275	0.009095	0.014005	0.0186675	0.02192	0.021675	0.0183075	0.018485	0.0232425	0.026025	0.0257175	0.025185	0.02578	0.02992	0.0374075	0.041645	0.037525	0.02902	0.0234525	0.023185	0.026815	0.0321125	0.03589	0.03619	0.03402	0.0317225	0.02966	0.027815	0.0288425	0.033655	0.0374775	0.0383275	0.039505	0.0399325	0.0393425	0.039785	0.0393625	0.0383625	0.0394	0.041865	0.0440725	0.044555	0.0436025	0.0428925	0.0407925	0.0388075	0.042415	0.04912	0.05194
0.0134475	0.0117975	0.0085975	0.010465	0.01565	0.0158225	0.01334	0.0160975	0.0215625	0.021505	0.0173425	0.0180275	0.02286	0.024375	0.0242825	0.02761	0.03368	0.0391575	0.0390625	0.033335	0.0304525	0.0346675	0.040675	0.040315	0.03553	0.03432	0.0373275	0.042355	0.0439775	0.040635	0.0401725	0.043235	0.0459625	0.0489925	0.0502	0.04987	0.0495875	0.0466125	0.0435325	0.04466	0.0465875	0.0460425	0.0439875	0.04437	0.0499725	0.05717	0.0599775	0.05942	0.0608025	0.063465
0.004325	0.00522	0.005615	0.0080525	0.010685	0.0111125	0.010585	0.0112775	0.013025	0.01272	0.0092075	0.0088325	0.01442	0.01981	0.0229625	0.0244125	0.0228925	0.020165	0.0199925	0.022825	0.025245	0.02535	0.02433	0.02493	0.02739	0.02824	0.02911	0.031755	0.0330175	0.03544	0.040265	0.04027	0.0349475	0.03071	0.0286175	0.03024	0.0360375	0.03921	0.03907	0.04035	0.041795	0.039965	0.0362875	0.03528	0.0383525	0.04274	0.0447575	0.0448475	0.0480825	0.0534325
0.005695	0.00413	0.0041075	0.00552	0.0059875	0.00577	0.0057675	0.0068025	0.0094325	0.0119175	0.0131175	0.0155075	0.0191025	0.019985	0.0179475	0.0164475	0.0172225	0.01862	0.0187325	0.0185325	0.0188775	0.0194425	0.0201775	0.0206425	0.02127	0.0229925	0.0247925	0.0253375	0.0260075	0.02875	0.03182	0.0317325	0.029505	0.0288425	0.0299	0.03155	0.033435	0.034305	0.0343275	0.035615	0.0374	0.0363525	0.033395	0.03174	0.03219	0.034055	0.035015	0.0343475	0.03484	0.037085
0.0086	0.0041525	0	0.00173	0.00589	0.0097975	0.014895	0.02014	0.02336	0.024395	0.02321	0.020815	0.0196525	0.0210025	0.024065	0.0265	0.027095	0.0269325	0.026515	0.0265975	0.027225	0.02783	0.029575	0.0304225	0.0285625	0.0287525	0.032395	0.035405	0.03631	0.0362375	0.036785	0.0386325	0.040585	0.040335	0.0365675	0.033215	0.0359975	0.0422875	0.0452825	0.04553	0.04716	0.047665	0.0433275	0.0382975	0.0379575	0.04167	0.044455	0.0443275	0.0457125	0.04909
0.00415	0.00174	0.0003275	0.0030125	0.007245	0.01107	0.0152525	0.017135	0.0151475	0.01181	0.0096425	0.0119175	0.0181425	0.0224075	0.022645	0.02149	0.0223025	0.0251625	0.0260975	0.0237425	0.0221725	0.0237125	0.0251625	0.0239775	0.023195	0.02464	0.0254475	0.02569	0.0287225	0.0341125	0.0357275	0.0323	0.03121	0.032635	0.030205	0.0271225	0.029885	0.03553	0.0389725	0.040385	0.040545	0.0389725	0.035495	0.0326175	0.033765	0.0377725	0.04093	0.042485	0.0438925	0.045355
0.0018575	0.0034075	0.0105125	0.020185	0.0280875	0.0309225	0.0293375	0.0266325	0.02411	0.02163	0.0226925	0.03047	0.03847	0.0382675	0.032935	0.0300675	0.0288875	0.0262675	0.02635	0.029495	0.0301475	0.02983	0.0334375	0.0382075	0.0392725	0.03786	0.0385	0.04003	0.03911	0.0382375	0.04062	0.0446725	0.0482925	0.0492875	0.0451975	0.040205	0.041835	0.04785	0.04938	0.0462625	0.04588	0.0484925	0.0481275	0.045095	0.04446	0.0463825	0.04707	0.045765	0.04729	0.052845
-0.0004175	-0.0024275	-0.003745	-0.00495	-0.002835	0.0043	0.01127	0.0135125	0.011595	0.0098875	0.0119975	0.0165125	0.0189025	0.019405	0.022015	0.0272975	0.0324975	0.03372	0.029585	0.024935	0.0254225	0.0301625	0.032465	0.030405	0.02756	0.02578	0.026635	0.0296625	0.0310175	0.03133	0.0347425	0.03937	0.041405	0.042505	0.0445	0.0441975	0.040045	0.03739	0.0414875	0.0470975	0.04651	0.04336	0.0418675	0.041545	0.043635	0.0464925	0.0484925	0.0516525	0.055285	0.0578325
0.00347	0.0050275	0.0067825	0.0098675	0.011675	0.01382	0.01786	0.01892	0.0165275	0.016175	0.0171925	0.01582	0.0152325	0.0175775	0.0197075	0.0212375	0.02313	0.023985	0.02423	0.024485	0.02475	0.02625	0.0286475	0.0312	0.0326275	0.0295975	0.024915	0.0243825	0.026785	0.0310775	0.035375	0.034985	0.033125	0.0331925	0.032095	0.0326875	0.038625	0.043115	0.040285	0.035035	0.034505	0.0381575	0.04068	0.0396175	0.0374025	0.039105	0.0457	0.05198	0.052645	0.048425
0.00449	0.0039475	0.0080275	0.0126025	0.01402	0.0171275	0.02307	0.0248625	0.0243125	0.0250725	0.023885	0.0233925	0.02648	0.0261125	0.0208225	0.0173525	0.01706	0.0167225	0.0158875	0.01817	0.0245125	0.03024	0.0305325	0.0284525	0.0321	0.0379475	0.0379575	0.0370325	0.0377725	0.03551	0.03287	0.03522	0.040515	0.041485	0.0383375	0.0380625	0.0403525	0.0411475	0.0429375	0.04797	0.051705	0.0500275	0.0454075	0.0419875	0.0412275	0.043195	0.0463625	0.049115	0.05123	0.0517525
0.016255	0.01121	0.0073625	0.00687	0.0056325	0.00455	0.0067	0.011445	0.01667	0.019545	0.020195	0.02077	0.02007	0.01984	0.0219225	0.021975	0.0226475	0.028555	0.03418	0.0344775	0.03185	0.0307775	0.0311725	0.0324775	0.0373025	0.042485	0.039335	0.03095	0.03051	0.03987	0.04583	0.04198	0.035295	0.03244	0.0338875	0.0370975	0.03933	0.04066	0.043255	0.04662	0.048685	0.0489725	0.04854	0.0485075	0.0492675	0.049655	0.0504325	0.0515325	0.0509475	0.0516075
0.00687	0.00789	0.0104275	0.0101225	0.0088025	0.01234	0.018725	0.022695	0.02431	0.0235475	0.0210925	0.021825	0.0272475	0.03274	0.0352425	0.03687	0.0367275	0.0312775	0.02591	0.0303425	0.04057	0.0442275	0.040885	0.0381825	0.0372675	0.036205	0.03661	0.040055	0.044045	0.0446975	0.042535	0.0401725	0.0409075	0.0435925	0.04107	0.0343825	0.0322225	0.0354575	0.04044	0.0461025	0.0519625	0.056325	0.056515	0.0533275	0.05088	0.0518425	0.05569	0.05913	0.0583475	0.0555075
0.0083575	0.00832	0.0080125	0.0082625	0.00929	0.0135625	0.0190425	0.0224675	0.0263975	0.0316775	0.03368	0.0313675	0.0265425	0.0195275	0.0161425	0.0203175	0.0244375	0.0263025	0.03129	0.037905	0.0406275	0.0376125	0.0315325	0.0274325	0.0275725	0.029975	0.0334325	0.0369025	0.0378975	0.0377425	0.038795	0.03972	0.041845	0.0441725	0.0414925	0.0375075	0.038055	0.040755	0.0428725	0.044285	0.044315	0.0423975	0.0390575	0.038175	0.04286	0.050365	0.0541975	0.05305	0.052755	0.0547825
0.0104025	0.0101425	0.0068	0.006235	0.0089925	0.012555	0.014595	0.017225	0.019145	0.0152975	0.0094	0.0093625	0.0154025	0.020095	0.01912	0.01837	0.02168	0.02479	0.0264975	0.0291525	0.0307275	0.0303775	0.030575	0.0322	0.0362325	0.0401725	0.038395	0.032145	0.0279275	0.02988	0.03341	0.03404	0.0374075	0.0431775	0.0418625	0.0346275	0.0323	0.0375425	0.044145	0.048235	0.04857	0.046345	0.045375	0.04707	0.050485	0.05372	0.05462	0.054625	0.0568275	0.0591025
0.0024125	0.00226	0.0017825	0.0045525	0.0076425	0.008795	0.0104025	0.0118825	0.0106675	0.00753	0.0062875	0.00893	0.013425	0.016155	0.015545	0.0144725	0.015855	0.01773	0.0181425	0.0191625	0.0221825	0.0248175	0.0249125	0.0243475	0.02548	0.026575	0.0258525	0.0251975	0.0261875	0.0274175	0.027345	0.02698	0.0291875	0.0319025	0.0303275	0.0279775	0.0289775	0.030545	0.031515	0.0330125	0.0350975	0.0369575	0.0363975	0.0340175	0.0337125	0.0363175	0.0392975	0.0402575	0.0382625	0.03538
0.002695	0.0039125	0.0103475	0.02074	0.02851	0.027795	0.0211275	0.01546	0.01529	0.0185175	0.0209225	0.02262	0.0246575	0.025245	0.0245925	0.0264525	0.0309975	0.0323025	0.02716	0.0219625	0.02256	0.0272525	0.0323375	0.0351125	0.0359625	0.03627	0.03456	0.0314	0.030315	0.0319725	0.0344725	0.0376575	0.04084	0.041405	0.040235	0.04083	0.04348	0.04428	0.0435625	0.0453575	0.0476075	0.047105	0.0448175	0.0436575	0.0452875	0.0482025	0.0507875	0.05307	0.0539825	0.0519625
0.005475	0.01529	0.024145	0.0247725	0.02165	0.01948	0.0198	0.02252	0.021735	0.016005	0.0145575	0.01967	0.0231075	0.0227075	0.021275	0.01896	0.01759	0.019555	0.024205	0.0304425	0.03654	0.042025	0.0460425	0.0441475	0.0373975	0.0310325	0.02749	0.02865	0.03172	0.0328975	0.0339175	0.0367025	0.041535	0.047565	0.050575	0.0483975	0.0442	0.0407875	0.038545	0.0395	0.044765	0.05183	0.05517	0.0528325	0.0488575	0.0464425	0.0459825	0.046005	0.0456175	0.0460975
0.006155	0.0058425	0.0086175	0.012825	0.01498	0.01462	0.013355	0.01445	0.0191175	0.0219525	0.0185875	0.0138725	0.013505	0.0158375	0.0172825	0.0178925	0.018325	0.018015	0.017835	0.01917	0.0221475	0.02607	0.0283925	0.0269875	0.024365	0.0240125	0.0254675	0.0276375	0.03071	0.033165	0.033715	0.03381	0.035015	0.036195	0.0350325	0.0327	0.03269	0.035635	0.0385225	0.0386925	0.0379225	0.03831	0.03796	0.0363125	0.03625	0.0393	0.042765	0.0435325	0.0439425	0.047105
-0.0003	0.0025475	0.005415	0.0112325	0.0166575	0.0186825	0.0183925	0.016865	0.0173875	0.0198325	0.0192825	0.0168675	0.015965	0.0148475	0.013335	0.0142875	0.015885	0.0154	0.0169475	0.02264	0.0280375	0.03084	0.0299975	0.02577	0.0225275	0.0231825	0.0245625	0.0231475	0.0219675	0.026465	0.033515	0.03454	0.03072	0.02864	0.0267075	0.0242225	0.02666	0.03288	0.0369725	0.0383225	0.0393875	0.039935	0.0390375	0.038515	0.0398425	0.042365	0.0444775	0.0439275	0.041665	0.041475
0.0144475	0.0118225	0.00906	0.0128975	0.0178725	0.0180125	0.017235	0.01925	0.0234375	0.02624	0.02632	0.0262725	0.0279725	0.03142	0.03574	0.0373975	0.0347875	0.0309675	0.02761	0.02771	0.03372	0.04112	0.042205	0.0359375	0.0295775	0.0291075	0.0343225	0.0405975	0.043905	0.0445575	0.044275	0.0437075	0.0458	0.048885	0.0453275	0.0385975	0.03985	0.04666	0.0516225	0.0565925	0.0635625	0.064655	0.0570625	0.0495975	0.048765	0.0546125	0.05995	0.0572725	0.0526725	0.0539325
0.00072	0.001725	0.003415	0.0058825	0.0085675	0.0125275	0.0150725	0.013145	0.010805	0.011435	0.0131725	0.015365	0.0187475	0.021485	0.02151	0.019765	0.0186775	0.018205	0.0172275	0.0168625	0.01985	0.0259625	0.0310025	0.031655	0.0281	0.0247225	0.02616	0.0298675	0.0306925	0.029985	0.031085	0.032525	0.03274	0.0332875	0.03431	0.0355425	0.037395	0.03797	0.0368325	0.03621	0.0365325	0.0365025	0.0372575	0.0398175	0.041745	0.041705	0.0413925	0.0421575	0.044495	0.0471225
0.0061275	0.0067625	0.0052175	0.0048775	0.0067825	0.007515	0.00721	0.010195	0.013495	0.0124425	0.01059	0.0113525	0.013435	0.0140475	0.0120975	0.011885	0.016545	0.02198	0.0245825	0.0245575	0.0229575	0.022755	0.0237975	0.0230275	0.022195	0.0235725	0.0248775	0.02533	0.0261925	0.028655	0.03218	0.0339375	0.033445	0.03097	0.02682	0.02472	0.0268775	0.0323175	0.03859	0.0411425	0.0395125	0.036495	0.0334825	0.033025	0.0334125	0.0314725	0.02967	0.0296075	0.03274	0.0368925
0.02155	0.0172825	0.0142	0.023655	0.032775	0.0283275	0.020175	0.01428	0.0093575	0.008085	0.0123325	0.02243	0.03108	0.0287375	0.01954	0.01357	0.014245	0.0208075	0.028565	0.034385	0.0396825	0.0416875	0.03798	0.034255	0.0319725	0.02931	0.03126	0.0391775	0.0437025	0.0415375	0.0387425	0.038925	0.0461875	0.05539	0.057365	0.055965	0.0530475	0.047785	0.0464075	0.05081	0.056335	0.058985	0.055955	0.0470225	0.03647	0.0337675	0.04081	0.049055	0.0562775	0.061125
0.00563	0.005565	0.0042025	0.0032725	0.0058225	0.0106625	0.015245	0.0184075	0.0182875	0.0165775	0.0165975	0.019315	0.02334	0.02435	0.0218925	0.021195	0.022635	0.0228575	0.0228125	0.02402	0.0246025	0.024245	0.02612	0.029705	0.03044	0.028365	0.0272475	0.028135	0.0295875	0.0320475	0.035565	0.0368625	0.03557	0.0346175	0.033795	0.033685	0.03602	0.0387025	0.03987	0.0401775	0.04066	0.0405625	0.0390025	0.0382575	0.0397375	0.043165	0.047125	0.0473975	0.0448725	0.044685
0.008835	0.0092825	0.008455	0.01172	0.01808	0.0227225	0.022655	0.0183675	0.015315	0.019225	0.0252925	0.02624	0.02582	0.02703	0.02591	0.0234025	0.02205	0.0215775	0.0239375	0.0326975	0.039615	0.035545	0.030065	0.03162	0.0354375	0.036335	0.0343275	0.0327275	0.0330675	0.0350225	0.0395025	0.0439625	0.0444175	0.0436425	0.041865	0.037875	0.03723	0.0400425	0.0407175	0.0399125	0.03864	0.033685	0.02784	0.0305975	0.04144	0.0482925	0.04753	0.0450975	0.0473275	0.0543575
0.0091725	0.005925	0.004785	0.0069475	0.0095825	0.0125475	0.0150525	0.01592	0.015605	0.0162075	0.0184275	0.019435	0.01801	0.0166125	0.017805	0.0211025	0.0234425	0.0239	0.024705	0.026425	0.027055	0.0263225	0.0262375	0.027735	0.0286275	0.02658	0.02353	0.02159	0.02131	0.025115	0.03084	0.0315175	0.02936	0.030045	0.0314875	0.0333275	0.0362475	0.03742	0.03803	0.03921	0.03994	0.04042	0.0390375	0.036375	0.03669	0.0410575	0.046515	0.0491275	0.0472075	0.0440725
0.01018	0.007765	0.0052675	0.00757	0.0101775	0.010705	0.009615	0.0067475	0.004675	0.0064	0.0092675	0.0107925	0.0136025	0.0167075	0.0172325	0.01623	0.0149	0.0148275	0.017265	0.0207325	0.0232325	0.023975	0.02379	0.0237125	0.02396	0.0252825	0.02823	0.03134	0.031705	0.029695	0.0287575	0.0285875	0.0289875	0.0299325	0.0293125	0.0294325	0.032785	0.0372875	0.041375	0.04365	0.042595	0.03864	0.0353775	0.036475	0.0393975	0.04043	0.0410775	0.0425325	0.04451	0.0476775
0.001975	0.000725	0.0003325	0.003095	0.0073875	0.0123325	0.0169025	0.018585	0.0181425	0.0177575	0.016595	0.015475	0.0172725	0.0195175	0.01922	0.0196075	0.0228775	0.025725	0.0255325	0.0249525	0.0264975	0.02945	0.0327975	0.0346275	0.0337625	0.032275	0.031785	0.031125	0.029375	0.029405	0.0332825	0.03669	0.035905	0.0338975	0.03302	0.0341275	0.0384025	0.04234	0.043275	0.0443675	0.0472625	0.0475225	0.0428025	0.0389875	0.0394675	0.0413425	0.043775	0.0471925	0.0507275	0.0531025
0.00353	0.0028775	0.003025	0.00533	0.0069825	0.00635	0.0058375	0.007965	0.0117475	0.013685	0.0131125	0.0124175	0.0123775	0.013055	0.014985	0.016885	0.0175625	0.017325	0.0170325	0.01808	0.0209325	0.024465	0.02712	0.0282325	0.02753	0.025635	0.0245375	0.024595	0.0260025	0.02988	0.0333675	0.033545	0.03271	0.0322275	0.0309	0.0304	0.03255	0.034925	0.0357275	0.036755	0.03896	0.0399275	0.03769	0.0346225	0.0344525	0.037505	0.041305	0.0432475	0.04294	0.0425675
0.0122075	0.010405	0.0082025	0.008825	0.010295	0.0113075	0.01238	0.015365	0.0186775	0.016765	0.01193	0.0133675	0.0201775	0.0224525	0.0193275	0.0168	0.0158675	0.0154825	0.016255	0.018745	0.021435	0.02339	0.0268875	0.0308325	0.0319575	0.0306075	0.029685	0.028905	0.02657	0.02646	0.02934	0.0314075	0.0326125	0.0322075	0.0287925	0.026735	0.0307525	0.0364825	0.0383325	0.0390175	0.0410875	0.0420325	0.04077	0.0399025	0.040355	0.0409475	0.044565	0.0503375	0.050725	0.0468775
0.008035	0.0095125	0.0163325	0.0209025	0.02013	0.0191175	0.02089	0.02323	0.0219525	0.017145	0.01434	0.01665	0.0213925	0.0234925	0.0194525	0.0133525	0.012975	0.0179075	0.023985	0.02992	0.03123	0.028825	0.0295575	0.029755	0.0252575	0.0223975	0.0249225	0.0289925	0.031225	0.0338475	0.03751	0.0386525	0.0387525	0.04002	0.0397175	0.03997	0.0439425	0.047805	0.0484325	0.0463875	0.0443325	0.04481	0.0464175	0.045465	0.0436	0.0465775	0.049845	0.0469375	0.0445375	0.045935
0.00647	0.0056125	0.007285	0.00969	0.0112225	0.014805	0.0199825	0.021605	0.01779	0.0129025	0.0122625	0.01787	0.025635	0.0281275	0.024535	0.0206025	0.02109	0.0255475	0.02926	0.02913	0.0280775	0.0297025	0.03191	0.032605	0.0329775	0.033075	0.0336925	0.03473	0.0340325	0.03372	0.035965	0.0380325	0.0391825	0.0411075	0.0425975	0.0440925	0.047285	0.0490725	0.04773	0.046195	0.0458075	0.0449625	0.04212	0.039175	0.0396775	0.04372	0.048435	0.0510925	0.0522575	0.0541675
0.0151775	0.0110825	0.005965	0.0055	0.0085975	0.0124325	0.016105	0.0191225	0.020135	0.018925	0.0178925	0.018645	0.020155	0.020895	0.02235	0.02444	0.02441	0.02437	0.026495	0.0276625	0.0276625	0.0298425	0.03308	0.0324375	0.029175	0.0291075	0.0319925	0.0342175	0.03538	0.036935	0.03838	0.0384575	0.03895	0.041855	0.04182	0.0361925	0.0328375	0.0354775	0.0405725	0.0451725	0.0479925	0.047565	0.0432625	0.0397825	0.041995	0.0459875	0.04673	0.04645	0.0484425	0.0516175
[truncated: 1,764 more columns]
