# Supplementary material for: Identification of multiple raisins by feature fusion combined with NIR spectroscopy
Source: PLoS One. 2022 Jul 14;17(7):e0268979. doi: 10.1371/journal.pone.0268979 (PMC9282468; doi:10.1371/journal.pone.0268979)
Supplement: S1 File — (ZIP) [file pone.0268979.s002.zip › S1 File/S1 File. Mean_MNG_4_5.xlsx]

## Sheet: Sheet1
0.000705	0.002185	0.00582	0.00929	0.014055	0.022355	0.02842	0.027175	0.023065	0.01907	0.01447	0.01326	0.017935	0.023785	0.025645	0.02289	0.019325	0.019135	0.024785	0.03363	0.038315	0.037875	0.037985	0.03907	0.037375	0.03472	0.03608	0.039485	0.04185	0.045855	0.05024	0.049635	0.046235	0.04393	0.0423	0.044575	0.05222	0.056315	0.052435	0.048545	0.0487	0.0496	0.049805	0.050375	0.052425	0.055425	0.057425	0.05937	0.062615	0.06264
0.0027	0	0.003235	0.005995	0.005165	0.007885	0.016745	0.023045	0.02161	0.01944	0.020545	0.019225	0.016535	0.018935	0.02318	0.024685	0.025835	0.027995	0.03069	0.033935	0.03705	0.04044	0.04512	0.04955	0.049935	0.046095	0.04278	0.04133	0.04073	0.04341	0.04899	0.051395	0.048355	0.04438	0.042965	0.044865	0.04762	0.049135	0.053825	0.061445	0.062365	0.053895	0.04603	0.047265	0.053875	0.05977	0.06471	0.06545	0.061925	0.06098
0.0075	0.008975	0.005385	0.002045	0.002035	0.00608	0.012275	0.017385	0.020515	0.020955	0.018665	0.01731	0.017815	0.01873	0.02017	0.020275	0.020115	0.02271	0.02371	0.02147	0.02505	0.034975	0.03986	0.037115	0.032835	0.02938	0.026035	0.024885	0.029175	0.03839	0.047745	0.051345	0.049285	0.046875	0.04485	0.04268	0.04249	0.04348	0.045985	0.051515	0.055295	0.05355	0.051355	0.052925	0.05569	0.05785	0.06167	0.066415	0.06896	0.066675
0.00085	0.00185	0.00136	0.00174	0.00286	0.004895	0.00665	0.007835	0.009765	0.0104	0.008295	0.00756	0.01012	0.011835	0.011265	0.0121	0.01667	0.02204	0.024135	0.023775	0.023625	0.02429	0.025425	0.025875	0.02493	0.023575	0.024165	0.02718	0.029345	0.029875	0.030505	0.02933	0.027485	0.027395	0.02653	0.02743	0.033615	0.039505	0.041515	0.042615	0.042885	0.03996	0.036055	0.035395	0.03802	0.04127	0.042945	0.04274	0.04276	0.043335
0.00448	0.004835	0.00249	0.00322	0.008045	0.01401	0.017505	0.01762	0.015715	0.011025	0.008275	0.013295	0.019795	0.020665	0.018825	0.01598	0.01268	0.013235	0.016395	0.01807	0.01968	0.023225	0.02748	0.030265	0.03279	0.0367	0.039065	0.03745	0.033795	0.031565	0.032255	0.03526	0.03958	0.041185	0.03886	0.040055	0.04672	0.04867	0.044195	0.04476	0.051285	0.05264	0.048105	0.047475	0.05157	0.05493	0.05699	0.0567	0.053775	0.05119
-7.5e-05	0.00041	0.00171	0.005245	0.007505	0.00786	0.00847	0.008575	0.007595	0.006085	0.005375	0.007525	0.01028	0.01105	0.01306	0.01713	0.019395	0.020025	0.02237	0.025935	0.02765	0.02805	0.029925	0.032065	0.03139	0.02807	0.025135	0.02544	0.02816	0.03145	0.03468	0.035005	0.03282	0.03203	0.0318	0.03171	0.034855	0.04055	0.044585	0.045485	0.044805	0.042615	0.03962	0.039365	0.04263	0.045675	0.046785	0.047325	0.04783	0.048425
0.00144	0.000785	0.00122	0.002795	0.00457	0.008935	0.011425	0.01105	0.013975	0.016065	0.012375	0.011645	0.01828	0.02488	0.027555	0.02767	0.02607	0.025145	0.02726	0.03097	0.034645	0.03662	0.033485	0.02684	0.021875	0.021645	0.02709	0.035995	0.043045	0.04508	0.042395	0.037265	0.034775	0.038395	0.0442	0.04605	0.043135	0.041165	0.04279	0.04539	0.048535	0.050195	0.04602	0.042325	0.045975	0.05156	0.054415	0.05612	0.057965	0.060525
0.005665	0.00921	0.00994	0.00816	0.004915	0.00435	0.009525	0.014845	0.01253	0.00611	0.00316	0.00516	0.010725	0.01745	0.022555	0.02429	0.02477	0.02699	0.029535	0.02961	0.02824	0.02843	0.03024	0.031945	0.03265	0.029765	0.024595	0.022785	0.023835	0.02515	0.0278	0.029795	0.030025	0.03087	0.032135	0.03358	0.03477	0.03542	0.036795	0.037665	0.037685	0.037185	0.03505	0.035015	0.03872	0.04144	0.04175	0.041235	0.041295	0.042835
0.004205	0	0.002105	0.0096	0.013755	0.014095	0.01707	0.021035	0.02201	0.020975	0.0188	0.019175	0.0245	0.027935	0.027845	0.02983	0.031995	0.031595	0.03203	0.033545	0.034615	0.03726	0.04057	0.04066	0.0367	0.030605	0.027075	0.030275	0.03709	0.042855	0.045885	0.045285	0.044955	0.047135	0.0476	0.046795	0.049055	0.05289	0.055155	0.056925	0.05945	0.05914	0.05451	0.051655	0.0537	0.054305	0.05171	0.05291	0.058945	0.063095
0.002445	0.00302	0.006325	0.008915	0.010595	0.016615	0.02482	0.028025	0.02672	0.024485	0.02209	0.020975	0.02336	0.027655	0.02967	0.02869	0.027315	0.02817	0.032085	0.037505	0.040345	0.037865	0.034845	0.03573	0.03858	0.040145	0.03908	0.03824	0.040505	0.04561	0.05213	0.056655	0.0585	0.057445	0.0504	0.043335	0.044145	0.048815	0.05289	0.05629	0.0576	0.05595	0.05306	0.052165	0.053905	0.05731	0.061715	0.06418	0.06471	0.066285
0.000935	0.00451	0.00471	0.00342	0.00384	0.00556	0.004835	0.003375	0.006535	0.011465	0.012155	0.011685	0.012805	0.012635	0.01473	0.0224	0.02957	0.03023	0.02609	0.023565	0.025435	0.028055	0.028855	0.02986	0.03087	0.02913	0.02635	0.02506	0.02648	0.03215	0.037275	0.037375	0.03702	0.03712	0.033855	0.031615	0.034205	0.03624	0.036515	0.03827	0.04125	0.04332	0.041165	0.035865	0.03453	0.038505	0.04216	0.043885	0.047485	0.05047
0.01185	0.00847	0.0031	0.00198	0.008095	0.0151	0.013645	0.00725	0.006435	0.01038	0.01086	0.00741	0.00389	0.00457	0.01201	0.019805	0.02018	0.01673	0.01773	0.02427	0.028435	0.026065	0.02664	0.034195	0.038645	0.033115	0.02439	0.02368	0.029005	0.03072	0.02837	0.026175	0.02605	0.026825	0.026195	0.027545	0.031835	0.0351	0.039215	0.04581	0.051115	0.05221	0.05047	0.049025	0.04702	0.042465	0.04006	0.04565	0.05568	0.06019
0.000205	0.00083	0.002585	0.003715	0.00655	0.01245	0.014135	0.01192	0.013785	0.01727	0.01875	0.020845	0.021065	0.017035	0.013905	0.014145	0.015215	0.016915	0.02027	0.023905	0.025545	0.02676	0.030605	0.035065	0.035285	0.031905	0.030555	0.03257	0.03403	0.033615	0.032505	0.031765	0.033115	0.03479	0.03323	0.032685	0.03629	0.03915	0.04035	0.043775	0.04839	0.04964	0.046315	0.041825	0.03922	0.040605	0.04642	0.052745	0.056135	0.056175
0.003805	0.001805	0	0.00459	0.011845	0.01701	0.020105	0.02314	0.025365	0.022805	0.0163	0.01303	0.01467	0.01571	0.016915	0.02245	0.0282	0.02973	0.02889	0.027355	0.027805	0.030655	0.03172	0.0307	0.029855	0.0301	0.031865	0.033625	0.03511	0.038705	0.042565	0.0436	0.0432	0.04137	0.03741	0.03772	0.045005	0.0511	0.051785	0.05044	0.04794	0.042785	0.037685	0.03741	0.04033	0.043695	0.04919	0.05541	0.059025	0.0591
0.00832	0.00708	0.007205	0.00805	0.009545	0.013835	0.018665	0.02145	0.02145	0.01889	0.01818	0.021795	0.025585	0.027515	0.028805	0.0286	0.02799	0.02964	0.035385	0.04272	0.04514	0.042575	0.041325	0.0438	0.047645	0.049425	0.048325	0.04696	0.04781	0.0518	0.055115	0.05338	0.052115	0.05493	0.054825	0.052985	0.05706	0.062465	0.061585	0.057825	0.0566	0.05725	0.060165	0.064335	0.0633	0.06006	0.062845	0.068	0.069985	0.06918
0.01178	0.010115	0.002515	0	0.00616	0.01829	0.028225	0.02557	0.018515	0.01965	0.022255	0.021575	0.022135	0.023755	0.02658	0.029735	0.030345	0.02935	0.02667	0.020585	0.013325	0.011715	0.017675	0.023535	0.02479	0.025865	0.029345	0.03271	0.035245	0.038795	0.04005	0.036715	0.03642	0.042495	0.04627	0.04832	0.053865	0.054465	0.04695	0.0421	0.045545	0.04815	0.043775	0.041225	0.04324	0.044445	0.04548	0.0478	0.051935	0.05682
0.01382	0.0074	0.01112	0.018895	0.0178	0.014175	0.019875	0.03185	0.040985	0.042235	0.036985	0.032995	0.03112	0.028725	0.03144	0.039895	0.044235	0.039295	0.03355	0.03651	0.04353	0.04598	0.044625	0.04201	0.038465	0.035895	0.03579	0.038435	0.04279	0.048165	0.053615	0.05326	0.04775	0.045235	0.04513	0.045215	0.049195	0.05685	0.06386	0.06976	0.075555	0.076825	0.068875	0.058525	0.055685	0.061835	0.070365	0.075215	0.07584	0.071985
0.00214	0.001525	0.00326	0.00402	0.002275	0.001955	0.005525	0.00882	0.009275	0.00924	0.01047	0.013075	0.01584	0.01718	0.01682	0.015985	0.01746	0.02117	0.02273	0.023215	0.02548	0.02754	0.029665	0.031245	0.030015	0.02804	0.02836	0.031265	0.03484	0.03699	0.0369	0.035565	0.035575	0.035715	0.033915	0.03373	0.035695	0.037405	0.04069	0.04484	0.048005	0.049725	0.047165	0.042125	0.04109	0.044465	0.04899	0.054155	0.054915	0.04861
0.003155	0.00167	0.004645	0.009535	0.014395	0.019465	0.02194	0.02091	0.01956	0.018235	0.017175	0.02043	0.0264	0.028125	0.027825	0.031725	0.034985	0.033045	0.033115	0.039235	0.04437	0.04359	0.04235	0.045935	0.05191	0.053725	0.04869	0.042375	0.03879	0.037145	0.03881	0.04307	0.04582	0.045915	0.045155	0.046545	0.05095	0.057035	0.06244	0.064135	0.063015	0.05983	0.05424	0.05219	0.056825	0.063165	0.06775	0.06854	0.0661	0.065725
0.00111	0.00227	0.004035	0.004705	0.005355	0.007515	0.008505	0.0073	0.006465	0.00559	0.0046	0.00647	0.009885	0.01149	0.0143	0.019265	0.02079	0.019325	0.02011	0.023005	0.025415	0.027815	0.03105	0.031295	0.02715	0.02403	0.025	0.028365	0.03246	0.03586	0.03678	0.035655	0.035605	0.036165	0.035115	0.035195	0.038755	0.043045	0.04534	0.046655	0.04773	0.045775	0.040675	0.03727	0.03757	0.03989	0.044415	0.050575	0.054635	0.05548
0.00268	0.0045	0.00472	0.004025	0.00551	0.009105	0.013635	0.01984	0.02744	0.032605	0.03402	0.03346	0.03141	0.02829	0.02332	0.017195	0.01697	0.027165	0.03937	0.04347	0.040905	0.039315	0.043285	0.050405	0.053345	0.046415	0.037365	0.036185	0.03955	0.045215	0.053	0.05361	0.04825	0.0476	0.04978	0.05236	0.057	0.057045	0.05208	0.052275	0.057695	0.05856	0.053135	0.048805	0.05046	0.05649	0.0624	0.064825	0.066115	0.070485
0.007245	0.00671	0.008135	0.01059	0.010295	0.00935	0.010055	0.01338	0.0166	0.0151	0.012345	0.0135	0.0154	0.0141	0.01308	0.01602	0.019195	0.019575	0.0204	0.022515	0.02367	0.026905	0.035745	0.04359	0.04218	0.03785	0.03916	0.04067	0.03869	0.038715	0.040235	0.03856	0.036395	0.03743	0.03882	0.039765	0.043505	0.049615	0.05424	0.054395	0.052455	0.05028	0.04618	0.043385	0.046245	0.051975	0.056225	0.05831	0.059595	0.060135
0.011955	0.00577	0.001495	0.002545	0.006945	0.01455	0.0227	0.02325	0.016985	0.01355	0.01559	0.019135	0.02334	0.029845	0.035115	0.03707	0.03848	0.03661	0.029965	0.025975	0.028745	0.033735	0.03694	0.03852	0.03815	0.036055	0.03562	0.03894	0.044015	0.04705	0.046085	0.04353	0.04429	0.047285	0.047415	0.048005	0.051515	0.052405	0.050025	0.04887	0.05069	0.052105	0.048795	0.045855	0.04933	0.055585	0.06018	0.0637	0.06806	0.072225
0.00891	0.003445	0.001	0.006155	0.016155	0.02471	0.028605	0.026665	0.02207	0.021405	0.02615	0.0329	0.038625	0.043125	0.045875	0.04384	0.03927	0.03832	0.041225	0.044585	0.04676	0.04879	0.050345	0.051025	0.051885	0.050855	0.048125	0.048505	0.05109	0.050735	0.047425	0.04579	0.04911	0.05358	0.05173	0.047735	0.048635	0.04988	0.04856	0.04997	0.05379	0.05464	0.052965	0.054545	0.06093	0.067145	0.068445	0.06587	0.065635	0.07101
0.01452	0.01906	0.02076	0.017875	0.0127	0.01428	0.018795	0.016335	0.0095	0.00597	0.01061	0.02385	0.03869	0.044895	0.041245	0.037705	0.03742	0.034055	0.03015	0.03318	0.038405	0.038995	0.038155	0.03717	0.035005	0.03723	0.04352	0.044885	0.0405	0.03745	0.03978	0.04596	0.05117	0.05219	0.050795	0.050465	0.052025	0.053645	0.05405	0.053645	0.051905	0.048005	0.042985	0.03966	0.041035	0.048035	0.057905	0.065175	0.06725	0.06702
0.00629	0.007225	0.00517	0.004085	0.002285	0.000135	0.002745	0.00911	0.01319	0.01208	0.00754	0.004485	0.00691	0.012295	0.01695	0.019675	0.019185	0.01767	0.01957	0.021775	0.020125	0.01997	0.02516	0.03211	0.036495	0.03666	0.03561	0.03641	0.040035	0.04871	0.05687	0.05684	0.052635	0.04959	0.0467	0.044455	0.045365	0.04936	0.05354	0.05428	0.054675	0.056995	0.055035	0.05149	0.05107	0.05021	0.04894	0.05029	0.054265	0.059015
0.00357	0.007405	0.007535	0.009625	0.01332	0.01545	0.01574	0.01631	0.018605	0.02022	0.02027	0.022745	0.02592	0.023325	0.018535	0.018765	0.021435	0.02336	0.026015	0.02837	0.031525	0.036345	0.036725	0.03156	0.029005	0.032175	0.03642	0.03854	0.03975	0.04078	0.03887	0.03486	0.034105	0.036975	0.03932	0.041195	0.04619	0.05201	0.053855	0.0531	0.05043	0.04408	0.037315	0.035205	0.038035	0.04295	0.047815	0.050385	0.051565	0.054575
0.0068	0.0035	0.001825	0.00309	0.005785	0.010985	0.01875	0.025035	0.02567	0.01798	0.007185	0.00714	0.01968	0.0287	0.02967	0.030045	0.029335	0.02672	0.02592	0.027545	0.028495	0.028415	0.02942	0.03175	0.03328	0.03154	0.029495	0.031735	0.03515	0.03625	0.03672	0.03722	0.039085	0.043095	0.04557	0.04701	0.04981	0.05177	0.054705	0.0613	0.064775	0.059225	0.051085	0.04948	0.053405	0.05714	0.05828	0.056215	0.0557	0.06213
0.00298	0.000715	0.00119	0.003475	0.008215	0.01468	0.019495	0.02168	0.02391	0.02526	0.02142	0.01634	0.01569	0.017805	0.01992	0.01999	0.01894	0.020285	0.02496	0.03125	0.035	0.036185	0.038055	0.037275	0.032725	0.03022	0.03186	0.03602	0.04061	0.043455	0.04303	0.039685	0.038275	0.0412	0.0421	0.041015	0.0445	0.04989	0.05301	0.054625	0.053535	0.048855	0.04488	0.047235	0.055305	0.062085	0.06248	0.05998	0.060965	0.06518
0.003155	0.0035	0.00239	0.003185	0.00366	0.00377	0.008495	0.01504	0.015385	0.007785	0	0.003435	0.015875	0.02166	0.01658	0.01159	0.013985	0.0211	0.02628	0.027335	0.0281	0.029265	0.02802	0.02563	0.025295	0.027145	0.02771	0.025055	0.023285	0.02629	0.030695	0.032955	0.035365	0.03744	0.03552	0.034085	0.03727	0.039085	0.038995	0.04289	0.04929	0.05127	0.04712	0.04386	0.04485	0.045975	0.04736	0.051425	0.05779	0.062565
0.004225	0.005335	0.001605	0.002955	0.01099	0.01884	0.02129	0.019375	0.01575	0.012515	0.01201	0.01652	0.023415	0.02702	0.02834	0.028485	0.023505	0.016765	0.015265	0.01972	0.02697	0.035975	0.044205	0.04456	0.03604	0.02831	0.029245	0.035745	0.040795	0.04251	0.04131	0.03821	0.037305	0.0381	0.0352	0.03115	0.03308	0.03963	0.045025	0.04746	0.04791	0.046175	0.04369	0.04374	0.045595	0.046435	0.046965	0.04788	0.048145	0.04826
0.001515	0.004015	0.007705	0.013705	0.018645	0.02208	0.026125	0.03107	0.03517	0.034075	0.025345	0.01729	0.018075	0.02143	0.018555	0.01417	0.018335	0.02741	0.03164	0.03462	0.03784	0.03513	0.030415	0.03051	0.0339	0.037595	0.04084	0.039985	0.03424	0.030695	0.03201	0.03261	0.03467	0.040745	0.04314	0.04007	0.03764	0.038705	0.042165	0.045535	0.047095	0.047085	0.047325	0.04946	0.051845	0.05445	0.05589	0.05416	0.05384	0.05558
0.011095	0.008285	0.006365	0.00992	0.018725	0.023925	0.021765	0.020645	0.025715	0.030765	0.03129	0.02692	0.02012	0.01658	0.016745	0.019785	0.025455	0.02763	0.02457	0.02353	0.028175	0.034675	0.038775	0.043295	0.047425	0.043775	0.03611	0.033785	0.03616	0.037955	0.03796	0.0385	0.04019	0.043145	0.04694	0.04891	0.050585	0.052865	0.051665	0.04992	0.051905	0.054385	0.054065	0.051765	0.049045	0.046755	0.047015	0.051355	0.05722	0.059585
0.00716	0.003795	0.00308	0.0099	0.02231	0.033395	0.03661	0.030835	0.020275	0.010895	0.00836	0.01299	0.019815	0.02608	0.03105	0.03045	0.024935	0.021165	0.02219	0.028155	0.03258	0.02968	0.02869	0.034585	0.037915	0.03555	0.033265	0.033935	0.037305	0.041085	0.040025	0.035165	0.035365	0.040645	0.041375	0.04014	0.04403	0.046095	0.044575	0.046065	0.045705	0.039375	0.03534	0.035285	0.03457	0.038685	0.050935	0.060695	0.062695	0.063655
0.015435	0.012755	0.008825	0.00814	0.01103	0.013685	0.013065	0.010275	0.009965	0.01466	0.02007	0.022825	0.0246	0.029035	0.035715	0.03861	0.037135	0.036895	0.040345	0.043565	0.042765	0.03878	0.033355	0.02896	0.027355	0.028705	0.03294	0.037025	0.03926	0.041475	0.044615	0.04769	0.04999	0.04937	0.045005	0.043065	0.04731	0.05399	0.060175	0.06326	0.06155	0.06037	0.06229	0.0614	0.059195	0.060585	0.05922	0.053485	0.05053	0.052895
-0.00077	0.00141	0.0105	0.020725	0.025545	0.02231	0.013525	0.005765	0.005235	0.012765	0.021315	0.02478	0.02736	0.030475	0.031	0.02717	0.01858	0.01353	0.017125	0.022155	0.024215	0.02095	0.01711	0.024365	0.03524	0.034165	0.02953	0.032435	0.040095	0.04715	0.04804	0.043725	0.04234	0.044455	0.04359	0.040215	0.041215	0.045745	0.05243	0.06084	0.061015	0.05446	0.04801	0.040185	0.039425	0.048365	0.052045	0.04939	0.053345	0.059675
0.014245	0.01347	0.0099	0.005285	0.00336	0.00442	0.00717	0.01277	0.018605	0.02081	0.020905	0.02244	0.024305	0.022205	0.018755	0.02024	0.02423	0.02376	0.021855	0.02667	0.03501	0.03887	0.03667	0.030035	0.02375	0.023845	0.029085	0.03316	0.03573	0.03938	0.04121	0.039425	0.03785	0.03689	0.03273	0.02849	0.03026	0.03733	0.04412	0.047155	0.049525	0.051365	0.04837	0.04324	0.03948	0.03613	0.03498	0.03753	0.042925	0.048355
0.02229	0.01737	0.01353	0.01964	0.02691	0.02471	0.019725	0.009545	0	0.00792	0.022075	0.02709	0.03369	0.045855	0.053155	0.047295	0.036245	0.03048	0.03019	0.034365	0.03703	0.030165	0.022875	0.023865	0.029155	0.03214	0.033385	0.04012	0.05264	0.06297	0.068215	0.067445	0.06159	0.05558	0.05043	0.049295	0.053975	0.056135	0.05258	0.048355	0.04542	0.04201	0.036835	0.03463	0.04291	0.05387	0.05138	0.04228	0.04227	0.05355
0.054255	0.042525	0.024785	0.008335	0.01095	0.02821	0.0433	0.05885	0.07404	0.07456	0.066905	0.05975	0.06041	0.07388	0.08493	0.06869	0.044465	0.050805	0.08237	0.095605	0.084865	0.08694	0.096395	0.093285	0.078485	0.062325	0.0679	0.10166	0.12178	0.102655	0.08215	0.066935	0.05467	0.0576	0.07039	0.0764	0.073235	0.071065	0.079295	0.085195	0.07334	0.05956	0.06224	0.08087	0.098295	0.09595	0.08427	0.084445	0.1052	0.13515
0.00139	0.002775	0.0059	0.01053	0.01729	0.022515	0.024475	0.02432	0.020805	0.014	0.00901	0.00864	0.011805	0.01744	0.020585	0.020285	0.02273	0.02693	0.03069	0.03445	0.036255	0.037705	0.03898	0.03697	0.03164	0.027165	0.027315	0.03122	0.03567	0.038315	0.036695	0.03315	0.03392	0.03808	0.04007	0.040145	0.0411	0.04329	0.04416	0.043385	0.046105	0.051085	0.05167	0.04876	0.04588	0.041965	0.038785	0.038645	0.039945	0.042875
0.0112	0.01176	0.022515	0.0315	0.02956	0.01531	0.00554	0.00683	0.01038	0.0137	0.01609	0.013135	0.00712	0.004185	0.004655	0.005095	0.00785	0.01307	0.01787	0.02499	0.03534	0.03888	0.03023	0.025115	0.03347	0.04348	0.04314	0.04147	0.048615	0.053705	0.03949	0.016385	0.015155	0.034685	0.04458	0.04199	0.0445	0.053805	0.061615	0.06081	0.055	0.054375	0.061945	0.06977	0.073	0.070985	0.06051	0.04902	0.047625	0.052885
0.005195	0.00328	0.00286	0.00371	0.00758	0.01067	0.011125	0.01553	0.023835	0.02715	0.02403	0.022275	0.02367	0.023925	0.02603	0.02956	0.02753	0.024025	0.02492	0.02986	0.03288	0.0327	0.036365	0.04392	0.05009	0.049155	0.04127	0.036245	0.040215	0.04907	0.05644	0.056655	0.051625	0.044445	0.03561	0.029215	0.02633	0.02638	0.03596	0.05349	0.061545	0.05214	0.042245	0.0418	0.040405	0.03947	0.047615	0.058315	0.0641	0.060765
0.00098	0.001765	0.002805	0.005585	0.00704	0.00741	0.008655	0.010055	0.01255	0.01465	0.014385	0.015365	0.01707	0.01792	0.020815	0.022285	0.019185	0.01588	0.015815	0.018515	0.021855	0.02351	0.022855	0.02088	0.02014	0.021325	0.021655	0.019625	0.020695	0.029235	0.037195	0.03755	0.034545	0.03177	0.03015	0.03379	0.04104	0.042225	0.03725	0.03399	0.0357	0.04125	0.04558	0.044015	0.03917	0.0353	0.035525	0.040425	0.045675	0.05
0.0058	0.00636	0.003105	0.00305	0.00562	0.004905	0.0048	0.00884	0.011605	0.009965	0.008255	0.009495	0.01171	0.0133	0.013805	0.01311	0.011405	0.009545	0.01087	0.015825	0.021035	0.02494	0.027505	0.02656	0.023925	0.025495	0.02986	0.0327	0.03424	0.03481	0.03332	0.02969	0.02721	0.027135	0.02506	0.02285	0.02759	0.036685	0.041885	0.040885	0.0369	0.0342	0.03413	0.033795	0.03233	0.034235	0.0411	0.048785	0.05392	0.05731
0.00171	0.003	0.002525	0.003185	0.005095	0.00724	0.010325	0.01505	0.01862	0.019265	0.01878	0.018785	0.020425	0.024625	0.02741	0.02373	0.01837	0.019275	0.02364	0.02492	0.025225	0.02909	0.03311	0.033235	0.03254	0.03315	0.031905	0.028595	0.02843	0.032885	0.037365	0.03806	0.03601	0.0336	0.033895	0.03844	0.04233	0.041225	0.03796	0.037435	0.04043	0.043755	0.04716	0.048895	0.045605	0.04309	0.045845	0.049765	0.049815	0.0475
0.007995	0.00873	0.004075	0.00107	0.006215	0.01209	0.012245	0.0111	0.01173	0.013485	0.013995	0.012425	0.01222	0.013855	0.01683	0.022795	0.02998	0.033155	0.030055	0.02637	0.026955	0.027855	0.026805	0.02735	0.02797	0.024255	0.0198	0.018145	0.017375	0.018755	0.02418	0.028675	0.027835	0.02587	0.02865	0.034725	0.03875	0.037755	0.031975	0.029165	0.033925	0.03635	0.03339	0.03075	0.028515	0.029805	0.0373	0.0468	0.053755	0.057395
0.011125	0.006105	0.00568	0.017095	0.02973	0.02902	0.01827	0.01317	0.019515	0.026885	0.02908	0.031695	0.035255	0.03428	0.03044	0.026205	0.0194	0.016385	0.024605	0.03364	0.029375	0.024555	0.035945	0.04736	0.040815	0.02996	0.024905	0.024565	0.029835	0.03764	0.04205	0.04186	0.042075	0.04549	0.046975	0.045735	0.0489	0.056145	0.05919	0.05622	0.0523	0.052805	0.05596	0.05511	0.053405	0.05652	0.05992	0.05962	0.060465	0.064535
0.00374	0.007535	0.009415	0.01039	0.010885	0.011885	0.01135	0.00891	0.00726	0.0075	0.008445	0.01031	0.01343	0.01411	0.01264	0.014555	0.019295	0.02245	0.021585	0.0194	0.019805	0.023165	0.02789	0.03031	0.028545	0.025825	0.024925	0.025435	0.02561	0.02524	0.025765	0.026575	0.027545	0.02888	0.027795	0.025335	0.027315	0.0344	0.04165	0.04533	0.045765	0.04416	0.04078	0.037375	0.03596	0.03701	0.040005	0.043065	0.044295	0.04641
0.00991	0.00558	0.00107	0	0.00256	0.00842	0.01395	0.01574	0.01661	0.02005	0.02426	0.02539	0.02287	0.02188	0.0239	0.02381	0.021505	0.02252	0.026445	0.02594	0.021455	0.02142	0.02464	0.023735	0.019145	0.016995	0.02063	0.02449	0.026835	0.035665	0.04475	0.043515	0.04022	0.039365	0.037955	0.039315	0.04175	0.040925	0.03902	0.0384	0.04053	0.04151	0.03781	0.037325	0.04266	0.047085	0.05007	0.052635	0.052455	0.05068
-0.000585	0.0019	0.0038	0.007635	0.010555	0.010415	0.01144	0.015105	0.017215	0.014565	0.008875	0.007305	0.013345	0.019325	0.01953	0.017635	0.016635	0.016945	0.02022	0.025715	0.02789	0.0246	0.02244	0.025715	0.030325	0.0308	0.0282	0.027525	0.028405	0.02922	0.03222	0.033975	0.031595	0.03069	0.0322	0.03193	0.032395	0.037145	0.040785	0.038605	0.03547	0.03422	0.031925	0.031265	0.035675	0.040015	0.039895	0.037995	0.038305	0.042545
0.005265	0.00325	0.002235	0.005765	0.009725	0.01043	0.010895	0.013195	0.01449	0.014535	0.017065	0.021325	0.025165	0.02873	0.02874	0.02418	0.018745	0.015465	0.01667	0.02007	0.02095	0.02068	0.02419	0.032575	0.04005	0.040725	0.038045	0.03727	0.03715	0.03689	0.035875	0.03346	0.03382	0.037415	0.04006	0.03986	0.037795	0.0394	0.04444	0.04567	0.042695	0.0386	0.03653	0.03938	0.041805	0.03979	0.04039	0.045515	0.04832	0.047725
0.011435	0.01635	0.016935	0.017615	0.01388	0.00933	0.01373	0.022445	0.02081	0.01345	0.016985	0.029185	0.0358	0.03282	0.023745	0.011545	0.003315	0.0066	0.01755	0.025265	0.02588	0.025	0.030075	0.04071	0.04682	0.04385	0.038355	0.03314	0.03116	0.03806	0.045125	0.041325	0.036985	0.04344	0.051905	0.04888	0.03841	0.03364	0.035645	0.040555	0.04724	0.04858	0.03938	0.02977	0.028045	0.031535	0.039495	0.04872	0.05089	0.05217
0.004585	0.00509	-0.000685	-0.00218	0.00139	0.00396	0.00553	0.007715	0.00786	0.005845	0.00677	0.0117	0.01527	0.013995	0.010565	0.009895	0.01303	0.01619	0.017295	0.01817	0.018655	0.01827	0.019055	0.0211	0.023705	0.025475	0.024915	0.024355	0.02394	0.02241	0.022345	0.024555	0.027225	0.029175	0.030095	0.031355	0.03375	0.033665	0.03086	0.03176	0.03589	0.0364	0.034015	0.03342	0.03694	0.042805	0.044245	0.040435	0.039565	0.04451
0.0011	0.001595	0.003765	0.006785	0.005145	0.00596	0.013755	0.01894	0.019685	0.01849	0.016975	0.02059	0.024425	0.020875	0.01604	0.017045	0.020225	0.018935	0.0139	0.01147	0.016135	0.025425	0.03246	0.03433	0.033725	0.031745	0.028025	0.025375	0.024385	0.02481	0.027825	0.0318	0.03614	0.037955	0.034805	0.03337	0.03763	0.040125	0.03722	0.03481	0.034605	0.03177	0.02587	0.024245	0.029545	0.033785	0.03559	0.04103	0.047605	0.048645
0.014325	0.0094	0.007025	0.007905	0.00966	0.012005	0.011745	0.00631	0.001275	0.00253	0.00626	0.00637	0.00532	0.00609	0.00968	0.01604	0.019765	0.018745	0.01871	0.021505	0.02334	0.022955	0.021945	0.02101	0.02065	0.022805	0.02874	0.034835	0.032745	0.02424	0.02028	0.021135	0.023735	0.029615	0.032935	0.031835	0.032785	0.03503	0.03714	0.03869	0.036285	0.03251	0.030045	0.026195	0.0233	0.02762	0.037865	0.04586	0.049365	0.051205
0.0098	0.000965	0.001695	0.00878	0.01017	0.00926	0.012875	0.018375	0.02325	0.02644	0.027915	0.03049	0.032565	0.03083	0.027235	0.027185	0.028505	0.029125	0.034095	0.039805	0.039505	0.037535	0.03781	0.03841	0.038695	0.03932	0.042585	0.04483	0.04306	0.04299	0.0444	0.040945	0.03544	0.03448	0.037085	0.03975	0.04175	0.0445	0.046895	0.04576	0.044165	0.043655	0.03947	0.03373	0.032535	0.03513	0.037815	0.04096	0.044305	0.0438
0.00238	0.00514	0.005115	0.00772	0.01194	0.013905	0.01298	0.00961	0.005775	0.005705	0.00849	0.00946	0.009515	0.011305	0.01537	0.019555	0.01964	0.01734	0.018105	0.021235	0.02224	0.02078	0.01881	0.017695	0.01954	0.022075	0.02123	0.019035	0.01884	0.021005	0.023375	0.024075	0.025695	0.028965	0.030085	0.029865	0.03038	0.02984	0.029075	0.03005	0.032985	0.03703	0.039495	0.038845	0.036845	0.036695	0.03821	0.03829	0.03795	0.039995
0.01689	0.01607	0.012345	0.0135	0.01513	0.01415	0.01293	0.014565	0.01831	0.02055	0.02267	0.02761	0.03082	0.0306	0.03088	0.03105	0.02865	0.026475	0.027615	0.030565	0.029765	0.02712	0.027785	0.02835	0.0297	0.037545	0.047945	0.05191	0.046565	0.03825	0.03561	0.0368	0.03902	0.044275	0.04589	0.04169	0.041025	0.043135	0.03911	0.031045	0.028675	0.034975	0.04351	0.046255	0.043565	0.042815	0.04743	0.05132	0.048935	0.045305
0.008775	0.005745	0.008265	0.012965	0.014235	0.01441	0.01517	0.013495	0.00877	0.00478	0.003	0.002905	0.003245	0.004625	0.008785	0.01353	0.01492	0.011795	0.00989	0.014025	0.018555	0.01844	0.016245	0.01412	0.01573	0.02394	0.030615	0.02815	0.021295	0.018175	0.021795	0.027565	0.03338	0.03776	0.034055	0.02882	0.0338	0.042855	0.046715	0.045815	0.04204	0.03491	0.026845	0.02668	0.038125	0.05212	0.057705	0.053575	0.04755	0.047235
0.02976	0.0153	0.010415	0.009945	0.007185	0.00598	0.0063	0.00848	0.01422	0.017325	0.01445	0.01728	0.028345	0.03063	0.018125	0.0087	0.0154	0.027695	0.02957	0.025275	0.026835	0.030005	0.02801	0.031575	0.04321	0.04943	0.050225	0.050235	0.044935	0.037445	0.03518	0.039035	0.043105	0.041255	0.03836	0.041245	0.04749	0.05537	0.06369	0.06345	0.05331	0.044915	0.043205	0.04407	0.046085	0.05166	0.057245	0.05477	0.048	0.04881
[truncated: 1,764 more columns]
