# Supplementary material for: Identification of multiple raisins by feature fusion combined with NIR spectroscopy
Source: PLoS One. 2022 Jul 14;17(7):e0268979. doi: 10.1371/journal.pone.0268979 (PMC9282468; doi:10.1371/journal.pone.0268979)
Supplement: S1 File — (ZIP) [file pone.0268979.s002.zip › S1 File/S1 File. Mean_MNT_1_4.xlsx]

## Sheet: Sheet1
0.00242	0.004795	0.004525	0.00549	0.00922	0.01416	0.0166475	0.017115	0.0176425	0.016635	0.015375	0.01843	0.0235925	0.024945	0.023515	0.0226425	0.0212625	0.02031	0.0223675	0.024995	0.02605	0.028325	0.03205	0.0340825	0.0339325	0.0325175	0.0293825	0.025165	0.022445	0.02415	0.028025	0.0289775	0.02954	0.032725	0.0342875	0.034085	0.037165	0.0439675	0.0491125	0.0483075	0.044035	0.0405725	0.038005	0.0363925	0.0377225	0.0418175	0.0461675	0.0479325	0.0468275	0.0458325
0.0021325	0.001625	-6.75e-05	7.5e-06	0.002775	0.005765	0.00742	0.0091275	0.0105125	0.009735	0.0080375	0.009055	0.01268	0.014865	0.0143225	0.0134175	0.0141275	0.015955	0.0179475	0.0201075	0.02106	0.0205425	0.02023	0.0204325	0.01985	0.018115	0.018225	0.0222025	0.02578	0.0259325	0.02609	0.027935	0.02978	0.030875	0.031185	0.030995	0.0308725	0.0311825	0.03229	0.034215	0.0355575	0.0348025	0.0330775	0.0328375	0.0340625	0.03519	0.03629	0.03804	0.039965	0.0414
0.0065	0.00915	0.0093075	0.0102325	0.013185	0.016155	0.016135	0.013345	0.0104625	0.0080075	0.007075	0.0099525	0.0157125	0.02089	0.02306	0.0216075	0.019295	0.02102	0.0259775	0.0283775	0.026885	0.02488	0.0242775	0.024	0.0232	0.0224425	0.0222925	0.0234525	0.0254775	0.0265875	0.0262375	0.02522	0.025565	0.02839	0.0300225	0.029835	0.03269	0.036105	0.0367525	0.0377925	0.0387575	0.037215	0.0347925	0.03415	0.03684	0.0418175	0.0458375	0.04826	0.0500975	0.04959
0.006385	0.0050375	0.00491	0.00815	0.010345	0.0110875	0.0133475	0.0160875	0.01686	0.0146	0.01197	0.0141275	0.0195225	0.0214075	0.0189875	0.016815	0.01701	0.0180575	0.0191875	0.0207825	0.02279	0.025595	0.0284075	0.02835	0.0259575	0.0251675	0.026825	0.028405	0.0278975	0.02724	0.02945	0.032855	0.0357625	0.0376925	0.036875	0.0354075	0.03579	0.036655	0.038655	0.0430825	0.046845	0.04641	0.042705	0.039085	0.0374925	0.0384975	0.0412225	0.042745	0.04318	0.045565
0.00532	0.0055925	0.0085675	0.01302	0.0157075	0.014925	0.0130925	0.014175	0.014085	0.0085675	0.003295	0.0060425	0.0150875	0.0213125	0.02294	0.0217175	0.0169475	0.0133925	0.0150775	0.0179625	0.01969	0.0213425	0.021585	0.0183175	0.014835	0.015175	0.0182	0.0214925	0.024805	0.025735	0.0253275	0.02913	0.036845	0.0405275	0.03508	0.0286875	0.0291275	0.0334675	0.0379825	0.04037	0.0377875	0.03218	0.0292675	0.031895	0.0363775	0.0372975	0.0356025	0.0370975	0.04243	0.04769
0.00801	0.00885	0.00521	0.0025725	0.00365	0.0073625	0.011825	0.0149775	0.0160925	0.01537	0.012405	0.0113475	0.01663	0.02192	0.0200075	0.0152425	0.01372	0.0149325	0.0175325	0.0207675	0.0236675	0.0278675	0.0322475	0.0334125	0.031795	0.0289375	0.0267275	0.02677	0.027655	0.02978	0.0325225	0.03226	0.0316925	0.03307	0.031765	0.029795	0.03324	0.038105	0.0388025	0.037665	0.0379275	0.0383725	0.0382125	0.0379125	0.0369725	0.036575	0.0387175	0.0424175	0.0451225	0.045785
0.0037575	0.004135	0.0045225	0.006555	0.0093275	0.010675	0.0101075	0.0088825	0.008005	0.00763	0.0083475	0.011755	0.017565	0.0218425	0.0222275	0.0218875	0.0216775	0.018545	0.01652	0.019395	0.022985	0.0253425	0.02722	0.0276275	0.026945	0.02603	0.0258975	0.02828	0.031865	0.033875	0.0335775	0.0313275	0.0289475	0.02825	0.0282575	0.0298625	0.0351425	0.040515	0.041935	0.041355	0.0411725	0.0396975	0.0359925	0.033415	0.0333675	0.0351	0.0384725	0.040645	0.0410925	0.043355
0.0037225	0.00158	0.0021575	0.005065	0.00752	0.0097775	0.01242	0.014685	0.01568	0.0151025	0.0140425	0.015295	0.0194325	0.02212	0.0217625	0.02194	0.023775	0.0246525	0.0234575	0.022955	0.0250725	0.02838	0.030805	0.0318925	0.033035	0.0338875	0.0330225	0.032425	0.033385	0.0337425	0.0323675	0.0307375	0.0312125	0.033045	0.0323825	0.030405	0.03225	0.0367025	0.0392425	0.04062	0.043135	0.043535	0.0393025	0.0354275	0.03564	0.0380925	0.0410125	0.043505	0.04479	0.0449925
0.0025375	0.00514	0.0049525	0.0039425	0.0085125	0.01731	0.0229025	0.0221225	0.0182825	0.01561	0.01565	0.0175675	0.019405	0.0195025	0.0191525	0.02094	0.0253725	0.02866	0.0258075	0.02105	0.02099	0.02371	0.0266125	0.02857	0.0269225	0.02281	0.02052	0.0214625	0.02344	0.0269275	0.03185	0.0340525	0.0340825	0.034885	0.0346525	0.0332625	0.034315	0.038315	0.0421725	0.0429025	0.0415625	0.0413	0.0413025	0.04047	0.04088	0.0431475	0.04634	0.04884	0.049	0.04872
0.0036	0.0059975	0.01052	0.01383	0.014345	0.01305	0.0134275	0.0153775	0.013535	0.0096575	0.008575	0.0101325	0.01407	0.0178925	0.0198625	0.020675	0.018775	0.0163975	0.01779	0.0213275	0.0222825	0.0217175	0.023795	0.025505	0.02298	0.018855	0.0175025	0.019895	0.0219	0.023585	0.0282425	0.0334375	0.03658	0.0380825	0.036925	0.0344325	0.0346725	0.03575	0.033945	0.0334625	0.03752	0.04045	0.0381375	0.03617	0.039515	0.0437875	0.04537	0.0477775	0.0517525	0.052715
0.00799	0.0084025	0.0050475	0.00288	0.004285	0.0084475	0.0150825	0.0188975	0.016835	0.0141875	0.01412	0.0153075	0.0156575	0.0138425	0.01123	0.010275	0.010435	0.010565	0.0127775	0.016665	0.0167925	0.0144275	0.016635	0.0231175	0.0292075	0.0306525	0.02597	0.0219675	0.0232175	0.025155	0.0264075	0.0284975	0.0300225	0.03063	0.03023	0.0283425	0.02746	0.0290275	0.03101	0.03352	0.0377125	0.0389525	0.03437	0.029615	0.0300475	0.0338425	0.0358375	0.035115	0.036115	0.0406125
0.014665	0.0152475	0.0148275	0.0122275	0.0104525	0.01211	0.0139725	0.01419	0.0153825	0.0193725	0.0222125	0.01917	0.01348	0.012485	0.01709	0.0192925	0.0167225	0.014345	0.0139	0.015495	0.019055	0.0249975	0.031785	0.032625	0.0263925	0.0230125	0.0266025	0.02947	0.02737	0.0258575	0.0274525	0.02884	0.0289275	0.02764	0.02576	0.02787	0.0356325	0.04169	0.03984	0.0341175	0.03028	0.0295975	0.0325825	0.0375275	0.040385	0.04028	0.0392575	0.0405	0.044495	0.0471875
-0.0076125	-0.0124425	-0.014325	-0.009365	-0.002755	-0.0003775	0.0007575	0.0049375	0.00882	0.0089925	0.0076625	0.008645	0.0115125	0.0126525	0.01133	0.0087525	0.00767	0.0101975	0.01463	0.0181025	0.0190525	0.0193525	0.0221125	0.02531	0.0244525	0.020345	0.0178325	0.0192025	0.0227725	0.0272875	0.0329775	0.0361175	0.034955	0.03307	0.0324775	0.032705	0.034275	0.036905	0.0389125	0.040065	0.04116	0.0410675	0.0388125	0.03678	0.0367125	0.037575	0.0390775	0.0412025	0.0424925	0.0414025
0.0154225	0.01329	0.0115425	0.0116925	0.013765	0.0177875	0.020185	0.0170675	0.0125175	0.011285	0.01342	0.01955	0.0276825	0.032705	0.034675	0.03378	0.029735	0.02768	0.029005	0.0310325	0.0318775	0.03135	0.03149	0.0327175	0.033585	0.0336025	0.033965	0.0342075	0.0335475	0.03672	0.042885	0.04395	0.0403875	0.0371475	0.035745	0.0378675	0.0444	0.0517075	0.054675	0.053275	0.051045	0.0475725	0.0421575	0.0394	0.04067	0.04326	0.04547	0.0439325	0.04127	0.0445175
0.0070125	0.0060875	0.0051075	0.0081875	0.0133475	0.0167625	0.0159825	0.01305	0.0115375	0.0098	0.0074675	0.0090425	0.014395	0.017985	0.0179925	0.0170125	0.0161925	0.01526	0.0160725	0.0189925	0.021555	0.0243575	0.027935	0.0299825	0.0298475	0.028985	0.0284225	0.027485	0.02622	0.027315	0.0306225	0.03176	0.0295225	0.02657	0.024615	0.025155	0.0283625	0.0313925	0.0323375	0.032615	0.0342	0.0349725	0.0332425	0.0322525	0.033845	0.036005	0.0373075	0.037785	0.0382	0.038665
0.00627	0.0032175	0.0019375	0.0047275	0.0069075	0.0102525	0.0198425	0.03018	0.0347725	0.032225	0.0248525	0.01881	0.01905	0.02416	0.0299325	0.0274275	0.0143025	0.00427	0.007315	0.01637	0.020975	0.022175	0.023005	0.023705	0.0256975	0.0299275	0.03179	0.0276725	0.0208475	0.0192975	0.025855	0.0324025	0.0337775	0.03331	0.0315375	0.030425	0.0338775	0.039715	0.0426825	0.039275	0.0325875	0.0257875	0.0211475	0.0248375	0.03663	0.0460775	0.046655	0.041875	0.0361875	0.03144
0.0054975	0.00363	0.002385	0.00283	0.00231	0.002175	0.0069375	0.0138475	0.015315	0.012015	0.0098575	0.0118925	0.0162225	0.017105	0.0144825	0.0133725	0.0136875	0.0132475	0.0137875	0.015685	0.0163225	0.016245	0.0175375	0.0202925	0.0246175	0.028605	0.0297775	0.0278825	0.0242625	0.0229825	0.0247475	0.02597	0.0278375	0.0307775	0.0304425	0.0284	0.0299325	0.03301	0.0347875	0.0365075	0.037565	0.0359875	0.0343525	0.0346325	0.034115	0.0324475	0.032255	0.0345725	0.03887	0.0419525
0.0054925	0.00837	0.00842	0.0093775	0.0123725	0.0140675	0.014695	0.016315	0.01774	0.0174625	0.014735	0.011655	0.01128	0.0123075	0.0156175	0.0224925	0.027335	0.0281175	0.0276275	0.026435	0.025055	0.0257375	0.0269975	0.025335	0.0228925	0.022495	0.02308	0.0232125	0.0217	0.021245	0.025075	0.0301375	0.03391	0.0364875	0.03599	0.0342125	0.0361425	0.0414775	0.045145	0.0432225	0.0380425	0.0345425	0.032435	0.031495	0.0337775	0.0379275	0.0421325	0.0461425	0.048935	0.049705
0.0032425	0.0027625	0.0017125	0.0034975	0.0069825	0.0107075	0.0142625	0.0171375	0.018445	0.0176175	0.016635	0.0184975	0.0222725	0.02324	0.02075	0.019025	0.020155	0.022135	0.0218725	0.0201175	0.02023	0.022265	0.0244125	0.02542	0.0241575	0.0220375	0.0214675	0.0223075	0.0241675	0.0276	0.0306375	0.0310075	0.0303925	0.0303325	0.029995	0.0301925	0.032805	0.03659	0.03824	0.0379225	0.03807	0.0370375	0.0336225	0.0313	0.0320225	0.03524	0.03986	0.043005	0.0435625	0.04294
0.0056125	0.0038525	0.0003775	0.0005	0.0045675	0.00959	0.0126775	0.0144075	0.015775	0.0150575	0.0121375	0.01191	0.0162175	0.01932	0.0185525	0.01682	0.0153425	0.01446	0.0151625	0.0178025	0.0206375	0.020985	0.020595	0.02193	0.0230575	0.022875	0.0235325	0.02575	0.028155	0.0306225	0.03153	0.0286025	0.026655	0.0295225	0.032495	0.034475	0.0377925	0.039275	0.03863	0.0400725	0.0425	0.041955	0.039705	0.0388975	0.0402675	0.0435125	0.046355	0.046025	0.044405	0.0447
0.0061675	0.00449	0.0039025	0.0042575	0.00501	0.01078	0.0197225	0.0228825	0.0202925	0.0176925	0.0160325	0.0173125	0.02251	0.0263	0.0254325	0.0227575	0.0212075	0.02284	0.02738	0.03069	0.0320625	0.0341775	0.0360575	0.0351775	0.033005	0.032405	0.031455	0.0265925	0.0216475	0.023025	0.0275575	0.029005	0.02968	0.0327325	0.03488	0.03363	0.0326575	0.0355775	0.040735	0.0455175	0.0482575	0.0478625	0.045615	0.043225	0.0413625	0.04192	0.0454675	0.0495825	0.052855	0.055145
0.0109925	0.0085025	0.00639	0.008875	0.0153675	0.022785	0.0265825	0.0262	0.02468	0.02274	0.020915	0.0224925	0.0282825	0.032225	0.0300175	0.02704	0.0266925	0.0265025	0.027135	0.0292975	0.0310425	0.0321975	0.0322825	0.03163	0.032625	0.0329975	0.0298325	0.026975	0.0278125	0.03134	0.0351875	0.0368275	0.0381925	0.0419225	0.0441975	0.04316	0.04217	0.04371	0.046955	0.0475825	0.0439225	0.0383975	0.03391	0.0342875	0.0383425	0.041025	0.044075	0.0483575	0.0518425	0.0550825
0.004535	0.0064975	0.0066225	0.00603	0.0039525	0.0022775	0.004145	0.008175	0.0116	0.0132775	0.013115	0.0122	0.0104475	0.007605	0.0062625	0.0072325	0.0089075	0.0115325	0.01496	0.01861	0.02153	0.02268	0.023415	0.0241275	0.0230825	0.02098	0.020215	0.0198025	0.01884	0.0212075	0.027745	0.0327325	0.0332225	0.0313425	0.02869	0.0272325	0.027585	0.028465	0.0304375	0.0331525	0.0350475	0.035875	0.03435	0.0310875	0.0303425	0.03355	0.0370975	0.037095	0.033355	0.030595
0.0066225	0.0020025	0.0003825	0.005115	0.0100925	0.01172	0.0136725	0.018065	0.0207025	0.0175175	0.0108275	0.0094325	0.0154825	0.020605	0.021395	0.0217925	0.0229875	0.0236275	0.024545	0.0275675	0.030415	0.03011	0.0279075	0.026765	0.02756	0.0287625	0.0282775	0.02496	0.021905	0.024825	0.0313125	0.033385	0.0319425	0.032065	0.03177	0.02926	0.02793	0.0291825	0.030975	0.034065	0.039475	0.0431	0.0428425	0.041975	0.041895	0.0417775	0.042845	0.044955	0.04577	0.044545
0.01035	0.0127275	0.014075	0.0129875	0.0098275	0.009665	0.01364	0.0162375	0.015125	0.01228	0.011505	0.01533	0.02198	0.0281775	0.0303675	0.0273	0.02426	0.0258375	0.028445	0.027915	0.02638	0.026855	0.028435	0.02812	0.0267925	0.0254475	0.0230275	0.02317	0.0284375	0.03534	0.03971	0.03939	0.03664	0.035385	0.0362575	0.0386125	0.0412925	0.0440325	0.0487825	0.0537325	0.0536275	0.047065	0.0383	0.033805	0.0366775	0.04365	0.048555	0.04839	0.0476625	0.0503
0.0147575	0.0079925	0.0063525	0.01193	0.017755	0.0182375	0.01749	0.01965	0.0195725	0.013635	0.0070275	0.00727	0.0144075	0.021075	0.02428	0.0260075	0.0263275	0.0258	0.028225	0.0323225	0.0323675	0.03022	0.03067	0.0314025	0.02995	0.0302825	0.0353975	0.0384675	0.0373025	0.04064	0.04589	0.0441425	0.03945	0.037565	0.0366625	0.0388725	0.0450325	0.0475675	0.044755	0.0437325	0.046615	0.04653	0.0423075	0.04045	0.043265	0.0478675	0.0479325	0.0433175	0.0418575	0.045725
0.0046	0.0074425	0.0084	0.008235	0.0073875	0.00804	0.011495	0.0137725	0.0118425	0.0087225	0.01051	0.01749	0.0219775	0.0213175	0.0200225	0.021615	0.024405	0.0232025	0.02068	0.0215	0.0220225	0.020965	0.0214075	0.02402	0.02699	0.027395	0.0260325	0.0245325	0.0250675	0.033015	0.043595	0.0459725	0.0419	0.035945	0.0275975	0.0232075	0.0299775	0.0403825	0.0445575	0.0457475	0.04683	0.04525	0.041445	0.036975	0.033735	0.0350975	0.0395575	0.0425625	0.0446525	0.046005
0.020495	0.017065	0.0191375	0.029635	0.0391425	0.03216	0.0210675	0.02553	0.031785	0.034205	0.0470375	0.0610225	0.0579575	0.0463425	0.0363	0.03295	0.03905	0.04258	0.03618	0.0289475	0.02778	0.0314425	0.0331475	0.0344925	0.039525	0.0408575	0.03769	0.0404325	0.04981	0.0551625	0.0528775	0.0469275	0.0406575	0.03668	0.032555	0.0298025	0.03404	0.04133	0.051605	0.0646975	0.0690025	0.0656375	0.060525	0.0523175	0.0425025	0.033735	0.03347	0.0477675	0.065335	0.0660375
0.0055925	0.002005	-0.000775	0.002125	0.005985	0.008685	0.011965	0.01502	0.016835	0.01755	0.016325	0.0145375	0.013875	0.01278	0.01147	0.01153	0.0134125	0.01584	0.01767	0.02029	0.022865	0.02309	0.0226025	0.0236325	0.0263425	0.03009	0.032805	0.03233	0.0294625	0.0286325	0.0317775	0.0343875	0.0345275	0.034565	0.0332425	0.03085	0.0322525	0.03558	0.0354525	0.0352675	0.038035	0.038	0.03305	0.0305375	0.03484	0.0417225	0.046695	0.04827	0.046945	0.0450675
0.0126175	0.010815	0.0095625	0.012065	0.011875	0.0092375	0.01303	0.0185	0.015275	0.0095525	0.0126975	0.0233325	0.03172	0.0310175	0.0257225	0.026565	0.0348325	0.040665	0.0393925	0.03663	0.0362275	0.0379575	0.040965	0.04152	0.037245	0.032925	0.0341175	0.03983	0.044535	0.0450175	0.0427375	0.0408225	0.039725	0.03853	0.0356625	0.0321875	0.03115	0.032265	0.0357425	0.042335	0.0472475	0.0467875	0.0449575	0.04639	0.0482	0.0460875	0.044295	0.04699	0.0504175	0.05072
0.0049625	0.007565	0.0083675	0.0057475	0.0027375	0.00156	0.004145	0.0113475	0.0173175	0.016625	0.013995	0.015115	0.0178075	0.017545	0.01617	0.0173425	0.0191175	0.019535	0.0192375	0.0176575	0.017305	0.023015	0.03105	0.0327375	0.02906	0.0260225	0.0250375	0.0259675	0.02671	0.0259275	0.0262525	0.028105	0.030675	0.032355	0.0324075	0.035015	0.0415825	0.045785	0.04507	0.0447225	0.04688	0.04845	0.0461575	0.0403175	0.0366625	0.03862	0.0433075	0.048155	0.05059	0.0486625
0.0014575	0.00347	0.004825	0.009025	0.01541	0.0183875	0.0177425	0.0176425	0.01725	0.014935	0.0131825	0.014855	0.0192275	0.022525	0.0222925	0.0201675	0.019805	0.021925	0.02514	0.027535	0.0260475	0.0224875	0.02205	0.0242575	0.0254475	0.0252175	0.0254125	0.02736	0.0304175	0.0331825	0.03515	0.0350475	0.0339425	0.0342575	0.0345575	0.0350575	0.037385	0.03926	0.039505	0.0406975	0.0436575	0.044205	0.0390075	0.03278	0.0330375	0.0385575	0.042595	0.04333	0.043335	0.04529
0.016885	0.01802	0.0185075	0.0210575	0.02131	0.0201275	0.0217875	0.0247225	0.0250075	0.02191	0.0180675	0.016205	0.0183525	0.022865	0.0252175	0.0258275	0.0276525	0.03003	0.02943	0.0254725	0.02364	0.026465	0.0299725	0.031335	0.0304225	0.028225	0.027625	0.0306325	0.0361775	0.03982	0.03863	0.035445	0.03661	0.04174	0.0433675	0.040175	0.0389675	0.0419825	0.045205	0.0446975	0.0401975	0.036685	0.0382375	0.0415175	0.0413	0.0395725	0.04202	0.047235	0.05161	0.0537225
0.00948	0.0045	0.0002175	0.002445	0.0057775	0.00486	0.00458	0.0080525	0.0109925	0.01427	0.020125	0.02206	0.0191925	0.0174475	0.0165975	0.015935	0.0183875	0.0232325	0.025085	0.0232075	0.0222825	0.0234075	0.0241875	0.0254275	0.0276375	0.0293075	0.0308725	0.03226	0.0339225	0.0369275	0.037985	0.034815	0.0333325	0.03754	0.04007	0.03749	0.036285	0.03816	0.0397425	0.03964	0.0403025	0.0429475	0.0430325	0.040065	0.0388575	0.03852	0.0361	0.0358075	0.04016	0.043315
0.00283	0.002745	0.0032075	0.0078575	0.014665	0.0172675	0.0157625	0.016175	0.020685	0.0234125	0.0210175	0.0197125	0.02175	0.022585	0.022475	0.0245925	0.02657	0.02447	0.0189	0.013225	0.0120525	0.01752	0.0239625	0.0265575	0.02753	0.0285925	0.028375	0.0256825	0.0223575	0.02213	0.024485	0.0262575	0.0288775	0.0321675	0.0321325	0.031845	0.035965	0.040625	0.0410275	0.0363925	0.030895	0.0314325	0.0363225	0.0362125	0.0322975	0.0331875	0.038465	0.04222	0.042545	0.0413
0.0126275	0.012935	0.0072975	0.00192	-0.0002275	0.001235	0.006595	0.015045	0.020755	0.0182375	0.0112575	0.0080075	0.0094275	0.009595	0.0074175	0.004625	0.00263	0.0056525	0.01285	0.01625	0.014795	0.0147975	0.0167725	0.017615	0.0186825	0.0184525	0.015135	0.0139775	0.016115	0.018995	0.02304	0.026305	0.02643	0.0255675	0.0254175	0.02617	0.0279925	0.030765	0.033385	0.03418	0.0342425	0.034865	0.03209	0.0246225	0.019395	0.0225275	0.0295475	0.0317525	0.0307	0.0318075
0.0021175	0.0026225	0.004675	0.008185	0.0111275	0.0133225	0.0166475	0.01894	0.017605	0.0161475	0.0171825	0.0185375	0.019985	0.0213025	0.01942	0.0182375	0.0215325	0.0236575	0.022	0.022255	0.0284825	0.03541	0.0369475	0.0366475	0.0366725	0.0329525	0.027365	0.026	0.02893	0.0319225	0.03339	0.035265	0.03921	0.04225	0.040995	0.03781	0.03695	0.0396675	0.0436325	0.046035	0.046455	0.04558	0.0440375	0.0430775	0.0425375	0.0417925	0.0425225	0.04369	0.0430525	0.0437125
0.0042375	0.004125	0.0078575	0.0127975	0.0158225	0.019415	0.0218975	0.0187375	0.0128775	0.0095475	0.009205	0.0094125	0.009985	0.0133825	0.01867	0.021985	0.022245	0.0195325	0.0158075	0.0159975	0.0208675	0.0272475	0.0321675	0.0333525	0.03037	0.0247675	0.0204275	0.02106	0.0250275	0.028675	0.031145	0.0325525	0.032995	0.0323025	0.0306075	0.03014	0.032635	0.0363975	0.038705	0.0386275	0.038555	0.0401325	0.040255	0.037525	0.0367475	0.040405	0.04352	0.043135	0.041415	0.04011
0.001375	0.00296	0.00383	0.0054925	0.0092925	0.014335	0.018415	0.020375	0.02116	0.0211325	0.0196975	0.01816	0.0195075	0.023705	0.026745	0.026915	0.0260475	0.0239725	0.02213	0.0232425	0.02531	0.0273725	0.02975	0.02879	0.0252075	0.02485	0.026845	0.025375	0.02315	0.026015	0.02864	0.02753	0.0292375	0.0334775	0.035235	0.0367225	0.0404025	0.0445025	0.045945	0.043145	0.03885	0.0361975	0.0342575	0.0328425	0.034185	0.03825	0.04272	0.045185	0.0447975	0.04427
0.0030325	0.0048575	0.0032225	0.0036275	0.0057325	0.008985	0.0131475	0.015215	0.0152325	0.0149425	0.015305	0.017805	0.020095	0.017975	0.0142775	0.0122475	0.01127	0.011105	0.0123275	0.013805	0.0155225	0.01887	0.021585	0.01972	0.015415	0.014215	0.0164625	0.0190175	0.0213575	0.0230425	0.0229175	0.022775	0.0247075	0.0262625	0.0242425	0.022065	0.02491	0.029595	0.031095	0.030945	0.0313925	0.0299175	0.025975	0.0244525	0.02609	0.0285325	0.0323375	0.0354175	0.0362275	0.036685
0.0025475	0.00284	0.0030525	0.0053475	0.0096775	0.0144025	0.0163525	0.0153175	0.0146475	0.013395	0.01021	0.0104175	0.0164425	0.0202675	0.017395	0.01508	0.0167025	0.0174675	0.0168675	0.0174475	0.0182175	0.018485	0.019525	0.021625	0.022205	0.0192175	0.01679	0.0186725	0.022765	0.0266475	0.027755	0.025255	0.0226825	0.0218475	0.02299	0.027675	0.0326775	0.0332725	0.0332675	0.0364375	0.0385525	0.036175	0.03167	0.0286625	0.0288925	0.031875	0.0355325	0.0380025	0.0394225	0.0400725
0.0085075	0.009115	0.0099375	0.0114275	0.0140725	0.0178975	0.020265	0.0209625	0.0207375	0.0174375	0.013395	0.0133825	0.0157325	0.01748	0.0185425	0.0176175	0.0157725	0.0177325	0.0218575	0.02282	0.0221425	0.023135	0.025495	0.0280875	0.0303875	0.0321225	0.032495	0.030795	0.02644	0.0215975	0.0210375	0.0252025	0.030145	0.0335375	0.0338	0.0324075	0.03344	0.03446	0.0329875	0.0324575	0.03361	0.034515	0.0340775	0.0339675	0.034965	0.0348175	0.034165	0.0344875	0.035	0.0358575
0.0055725	0.0053625	0.0071775	0.0085325	0.006695	0.006635	0.0120125	0.018725	0.0215775	0.0199075	0.0166725	0.016165	0.01883	0.020075	0.018715	0.017965	0.0184575	0.0190275	0.0200725	0.0213625	0.022315	0.0248975	0.0290925	0.031005	0.02977	0.02735	0.0243175	0.021865	0.0217225	0.02408	0.02677	0.0275975	0.02833	0.028835	0.026805	0.027195	0.0330075	0.0362375	0.03487	0.035825	0.038865	0.038595	0.0355225	0.03407	0.0352275	0.0375	0.0397175	0.0406025	0.041395	0.0431075
0.00328	0.001505	0.00386	0.0034275	0.0002825	0.0016375	0.0066375	0.0097775	0.010985	0.011295	0.0108075	0.01369	0.0196975	0.021205	0.01776	0.0154	0.0156625	0.0168175	0.0181525	0.0195475	0.02008	0.020885	0.024455	0.0274625	0.0251725	0.02102	0.0192825	0.019825	0.02215	0.0254025	0.02711	0.02704	0.0283275	0.03137	0.0306875	0.025715	0.02548	0.0322075	0.03659	0.0352075	0.03464	0.0368975	0.0372975	0.035675	0.0348125	0.0352375	0.0369075	0.039615	0.0425175	0.042855
0.00337	0.008495	0.0144775	0.0228975	0.0250875	0.0181775	0.0157575	0.0240575	0.0347725	0.037885	0.0323	0.0258825	0.0215725	0.016085	0.014455	0.0257275	0.0398325	0.03838	0.0292575	0.0293	0.035055	0.0360025	0.0313075	0.0248625	0.021095	0.0233875	0.0294725	0.0326275	0.032035	0.0339075	0.0367425	0.03494	0.0325925	0.03489	0.038775	0.04149	0.046	0.0506325	0.0519475	0.0513975	0.0507825	0.0492575	0.0474425	0.0483275	0.050955	0.0514275	0.0505675	0.050155	0.050345	0.0517575
0.00963	0.009855	0.010435	0.013485	0.01788	0.01775	0.01461	0.0156375	0.0177375	0.01678	0.0167825	0.0194525	0.02144	0.0223175	0.02206	0.0193	0.0179025	0.0204925	0.021825	0.0199725	0.0183975	0.0183725	0.0180975	0.0166275	0.0162225	0.0172675	0.0186925	0.01946	0.0194725	0.02251	0.029605	0.0367925	0.04356	0.04688	0.04155	0.0345075	0.034765	0.037345	0.0352125	0.033125	0.0364175	0.041175	0.04151	0.037915	0.0359875	0.037555	0.0393125	0.0406425	0.04151	0.0401925
0.0046625	0.005595	0.00715	0.0104	0.0118525	0.0114925	0.01264	0.014135	0.012425	0.00857	0.007115	0.0098125	0.0141675	0.0159875	0.0146025	0.01224	0.01134	0.0134075	0.0161775	0.0190225	0.023335	0.0254825	0.02419	0.0237425	0.0239475	0.02109	0.018	0.019915	0.025	0.0304325	0.0351275	0.0338875	0.02759	0.0237025	0.022575	0.0222125	0.0238875	0.026085	0.025915	0.02376	0.02343	0.027005	0.0298025	0.0290175	0.0309925	0.0390775	0.045685	0.04415	0.0386925	0.0369925
0.00657	0.0072725	0.005415	0.0045925	0.0076875	0.0119475	0.013795	0.013915	0.0143475	0.0143275	0.0139725	0.01532	0.017485	0.0181875	0.0174675	0.0179325	0.0196775	0.0195025	0.0179375	0.0171025	0.0180775	0.022825	0.02956	0.0327825	0.03115	0.028045	0.0270675	0.028595	0.02973	0.0292525	0.0276925	0.0259525	0.025935	0.027195	0.027855	0.029245	0.0325275	0.035765	0.0374275	0.038915	0.04049	0.03993	0.0375525	0.036035	0.0359425	0.0370375	0.0393275	0.0416975	0.04292	0.0426375
0.0032825	0.0031525	0.003805	0.0045825	0.00702	0.0113125	0.013315	0.0137075	0.015045	0.014815	0.0123625	0.0119925	0.0163075	0.02112	0.02015	0.014745	0.01366	0.019485	0.02521	0.027415	0.0285375	0.0301075	0.031635	0.03099	0.0289	0.027125	0.02472	0.0236575	0.0255175	0.0274475	0.0269175	0.0260625	0.0284	0.030995	0.0293125	0.026385	0.02727	0.03082	0.0330075	0.0352775	0.04017	0.0418025	0.03727	0.0338225	0.03463	0.03771	0.0430325	0.047285	0.0466775	0.0444475
0.01067	0.020705	0.016505	0.009205	0.0068225	0.00983	0.016305	0.01944	0.0147	0.00986	0.0118625	0.0188575	0.0249625	0.0226375	0.0153575	0.0148175	0.020055	0.021995	0.0216375	0.0247675	0.031015	0.03506	0.03223	0.0277075	0.027775	0.0286525	0.0273225	0.02832	0.03577	0.044105	0.04557	0.041175	0.039595	0.0446775	0.0458875	0.0383275	0.032205	0.03516	0.0444025	0.049695	0.04775	0.04449	0.04236	0.041405	0.042495	0.0453675	0.04865	0.0512925	0.053705	0.05555
0.0104825	0.0050225	0.008335	0.01593	0.017865	0.019815	0.0245	0.02175	0.0180125	0.02274	0.0286225	0.0320575	0.0344225	0.034265	0.0299225	0.021455	0.016625	0.0229325	0.0353825	0.040745	0.03596	0.0333775	0.0386	0.0439775	0.0413325	0.0346425	0.0337425	0.0375625	0.0412575	0.044525	0.045325	0.045255	0.049	0.05088	0.044585	0.0381225	0.037205	0.036505	0.0347275	0.0364375	0.0418025	0.047755	0.051165	0.048965	0.042315	0.0399075	0.046215	0.0548375	0.0595725	0.0585
0.00096	0.00361	0.00293	0.0049225	0.009225	0.012505	0.0157625	0.018755	0.01788	0.01269	0.0061375	0.0035875	0.00796	0.01474	0.01845	0.01807	0.0164075	0.0163	0.017455	0.018175	0.01748	0.0177875	0.02135	0.024715	0.02463	0.0238325	0.0261625	0.0298425	0.0306075	0.030275	0.0319575	0.03242	0.0302	0.0280975	0.0273025	0.03009	0.0357	0.03785	0.03704	0.037185	0.0367	0.0344475	0.032145	0.0319275	0.03533	0.0413075	0.04604	0.046635	0.0444475	0.0432825
0.0155875	0.0163275	0.01393	0.009985	0.0085575	0.011745	0.0142275	0.0113275	0.0087625	0.0114325	0.0165825	0.02173	0.0259975	0.0258575	0.0218325	0.0204525	0.0211275	0.0199875	0.020615	0.02546	0.0299925	0.03135	0.030435	0.0260225	0.02006	0.0206375	0.0281725	0.0340275	0.0368	0.03936	0.0393125	0.0380225	0.0388725	0.037615	0.03472	0.0377275	0.045535	0.0482325	0.04271	0.0356475	0.03607	0.04247	0.04452	0.04215	0.042265	0.04451	0.0474475	0.050105	0.0480825	0.0428375
0.00549	0.013695	0.0219125	0.024705	0.021675	0.0159	0.0145775	0.0215575	0.03039	0.0318875	0.0274125	0.0266225	0.03105	0.03272	0.0300225	0.029425	0.02937	0.0280925	0.03202	0.04218	0.0532375	0.06082	0.05963	0.0496975	0.0362625	0.027525	0.03153	0.0439375	0.04992	0.0470525	0.045955	0.05025	0.0563375	0.05705	0.0524375	0.0477325	0.0459075	0.050955	0.056325	0.05454	0.0521925	0.0527575	0.050955	0.0466	0.045175	0.04907	0.0524475	0.0516225	0.0543375	0.06388
0.002495	0.00466	0.0061725	0.00815	0.01218	0.0188875	0.0263525	0.0294675	0.0266125	0.0211825	0.0166675	0.0155825	0.01898	0.0211275	0.0191	0.02048	0.0262825	0.02998	0.033295	0.03754	0.03897	0.0392875	0.0399575	0.0383225	0.0351825	0.0349575	0.037205	0.0357675	0.0329175	0.036075	0.042415	0.04564	0.045935	0.0423875	0.03326	0.0261225	0.028335	0.035945	0.0422275	0.044425	0.04383	0.04073	0.03492	0.0308875	0.031165	0.03495	0.03993	0.0420425	0.0415525	0.041945
0.008245	0.0079075	0.0072875	0.0079475	0.0105425	0.0143625	0.0176625	0.0199975	0.0198275	0.016505	0.013915	0.0151375	0.01814	0.0190075	0.01795	0.01805	0.020815	0.0248925	0.0271425	0.026885	0.0263225	0.0265925	0.02689	0.0264375	0.0262875	0.0274625	0.02961	0.03181	0.03373	0.036565	0.037915	0.034835	0.0320925	0.032615	0.03145	0.0284575	0.0293875	0.0337225	0.0371775	0.040135	0.0435975	0.0436075	0.03905	0.0367775	0.03972	0.042525	0.0433975	0.044785	0.0461625	0.04603
0.00876	0.0046375	0.0033925	0.0073975	0.012585	0.0154725	0.0155625	0.0148775	0.01505	0.0142725	0.0117975	0.0123775	0.0186925	0.0253025	0.02635	0.02435	0.024865	0.0283175	0.031255	0.03057	0.0283925	0.0291875	0.0319925	0.0330075	0.03157	0.029075	0.02686	0.026485	0.0287475	0.03258	0.0349	0.0347	0.03551	0.0369525	0.0354	0.03337	0.0348425	0.0383475	0.0410975	0.04258	0.0429725	0.0417275	0.0394375	0.03833	0.0390925	0.04036	0.0413125	0.0428625	0.046155	0.0491575
0.0115275	0.007055	0.005025	0.0089025	0.01247	0.0136925	0.0157225	0.017365	0.0171175	0.0163075	0.015315	0.0158375	0.01919	0.0214725	0.0215825	0.0225625	0.0238375	0.0239625	0.0251175	0.0279375	0.0292175	0.0290325	0.0311125	0.03521	0.038075	0.0374975	0.0327675	0.026345	0.02313	0.02685	0.0354875	0.0412975	0.0409375	0.03701	0.0320375	0.03028	0.03317	0.0371025	0.04035	0.0424425	0.0433125	0.0422425	0.03814	0.0353825	0.039095	0.0452625	0.047605	0.0474825	0.0483825	0.0491
0.00639	0.009505	0.0071825	0.005035	0.0070825	0.012535	0.0198125	0.023645	0.0210375	0.0162175	0.0142575	0.0163125	0.0174975	0.015765	0.015185	0.01579	0.0153925	0.0152575	0.0159625	0.017285	0.0205075	0.0249425	0.028065	0.0289125	0.02711	0.023205	0.0199725	0.020265	0.0231775	0.0266425	0.029855	0.0312125	0.0311975	0.03216	0.033735	0.0347825	0.0353225	0.0338025	0.0303525	0.02967	0.032715	0.034775	0.03462	0.0344775	0.0348825	0.0352775	0.036415	0.0395025	0.04353	0.0452875
0.0080725	0.0067975	0.0074775	0.0092325	0.0083125	0.0078125	0.00929	0.0099175	0.0082825	0.0066275	0.00806	0.0122325	0.0157325	0.015715	0.014485	0.01617	0.0191475	0.019385	0.01776	0.0174725	0.0194075	0.0235225	0.0272175	0.026925	0.0237275	0.0217975	0.022835	0.0238325	0.023405	0.0246875	0.0280375	0.0304725	0.0303925	0.02858	0.0273925	0.0286175	0.0317375	0.03597	0.0404775	0.04361	0.0444675	0.0422575	0.0376825	0.0350775	0.03635	0.03856	0.0407375	0.0428925	0.043365	0.04356
[truncated: 1,764 more columns]
