# Supplementary material for: Identification of multiple raisins by feature fusion combined with NIR spectroscopy
Source: PLoS One. 2022 Jul 14;17(7):e0268979. doi: 10.1371/journal.pone.0268979 (PMC9282468; doi:10.1371/journal.pone.0268979)
Supplement: S1 File — (ZIP) [file pone.0268979.s002.zip › S1 File/S1 File. Mean_MNT_4_5.xlsx]

## Sheet: Sheet1
0.00268	0.005195	0.00821	0.009805	0.010295	0.012525	0.01501	0.014245	0.01178	0.01148	0.01314	0.01628	0.020625	0.02182	0.019405	0.018905	0.02098	0.022215	0.021795	0.02134	0.0229	0.025975	0.02857	0.029465	0.028175	0.02737	0.028125	0.02747	0.02575	0.02624	0.02936	0.03316	0.035715	0.03648	0.03636	0.035185	0.033345	0.03358	0.03638	0.03825	0.03715	0.034625	0.03348	0.03426	0.035605	0.038055	0.04079	0.042195	0.043205	0.04354
0.003405	0.00668	0.00933	0.010075	0.00932	0.00917	0.010225	0.009685	0.006345	0.005125	0.00695	0.00735	0.009225	0.014795	0.01802	0.017005	0.01434	0.011735	0.012595	0.016275	0.016635	0.01484	0.01701	0.020295	0.02068	0.020875	0.02088	0.019535	0.020005	0.02388	0.027175	0.0262	0.02329	0.021025	0.01896	0.01962	0.025235	0.03251	0.03671	0.03648	0.03561	0.036475	0.03562	0.033755	0.036105	0.039905	0.04017	0.038515	0.037285	0.036475
0.01072	0.013085	0.012865	0.010355	0.009645	0.014465	0.019265	0.018645	0.014265	0.010325	0.00789	0.008295	0.013455	0.020115	0.025055	0.02676	0.025375	0.025455	0.02901	0.033745	0.03742	0.038945	0.037725	0.03467	0.033415	0.033145	0.02908	0.02347	0.02421	0.03116	0.033615	0.03037	0.03201	0.03787	0.03652	0.029455	0.02672	0.031455	0.041125	0.049815	0.052355	0.04753	0.03867	0.034595	0.03745	0.039105	0.036295	0.03444	0.037185	0.042615
0.008735	0.011045	0.01361	0.012965	0.009155	0.0053	0.008075	0.018555	0.026325	0.0249	0.02216	0.02646	0.032465	0.03065	0.02403	0.021445	0.02552	0.03021	0.03121	0.032915	0.03652	0.038725	0.040095	0.040955	0.04006	0.037565	0.03511	0.0345	0.034275	0.03321	0.033165	0.03414	0.03488	0.036105	0.03837	0.04092	0.0419	0.04099	0.040575	0.041075	0.041625	0.04317	0.04412	0.04064	0.035965	0.038135	0.04597	0.050555	0.049785	0.04853
0.009235	0.003685	0.00664	0.011125	0.013045	0.011945	0.01011	0.01752	0.03078	0.033785	0.02381	0.011595	0.006955	0.01407	0.022765	0.023795	0.023445	0.02676	0.03311	0.042125	0.04894	0.050785	0.04995	0.048785	0.04776	0.04478	0.040665	0.03622	0.03261	0.029845	0.028415	0.03254	0.043485	0.05568	0.06252	0.060535	0.05089	0.04341	0.04624	0.05545	0.05699	0.048785	0.041565	0.036875	0.034635	0.03825	0.041565	0.03922	0.03881	0.048705
0.01551	0.01434	0.015535	0.013905	0.01247	0.01535	0.01737	0.015965	0.01548	0.015545	0.016195	0.020435	0.02539	0.026165	0.023615	0.01891	0.01347	0.01151	0.013335	0.01537	0.017275	0.021165	0.02619	0.029725	0.031475	0.031825	0.02993	0.02733	0.027445	0.030335	0.03345	0.034245	0.032495	0.031405	0.032885	0.03546	0.036255	0.03634	0.040495	0.04602	0.04616	0.04164	0.038535	0.039885	0.043805	0.04848	0.05216	0.05133	0.046755	0.044735
0.006215	0.000725	-0.000215	0.00523	0.01343	0.02056	0.025145	0.028915	0.029875	0.025435	0.01938	0.016415	0.017225	0.01773	0.015715	0.0151	0.01834	0.022285	0.02302	0.02241	0.024425	0.029045	0.03369	0.035445	0.033175	0.029255	0.02795	0.030445	0.034885	0.038465	0.037855	0.03422	0.03139	0.03118	0.034105	0.039005	0.04296	0.043085	0.041275	0.040995	0.041065	0.040125	0.039235	0.039895	0.04134	0.042165	0.045165	0.05072	0.054005	0.052775
-0.000345	0.012705	0.017685	0.01579	0.01226	0.00508	0.000625	0.00712	0.018705	0.02086	0.012915	0.01051	0.01715	0.019145	0.014585	0.01438	0.01598	0.01205	0.00893	0.010405	0.014745	0.02172	0.025155	0.02359	0.024845	0.02681	0.02568	0.026325	0.028035	0.02945	0.03578	0.04641	0.05037	0.04111	0.02973	0.025905	0.02713	0.02744	0.028945	0.03315	0.03653	0.039395	0.041095	0.03753	0.03611	0.04245	0.05007	0.054135	0.055895	0.05646
0.00341	0.00224	0.001925	0.002425	0.003345	0.006935	0.01374	0.01908	0.019315	0.0171	0.015095	0.015085	0.018735	0.022095	0.021805	0.021315	0.023105	0.02374	0.021145	0.01995	0.02214	0.024325	0.025235	0.025045	0.02357	0.022345	0.023275	0.024855	0.02595	0.029715	0.036155	0.039525	0.038365	0.034585	0.02893	0.025895	0.02814	0.030885	0.032595	0.035955	0.039255	0.03865	0.034885	0.03273	0.03365	0.034375	0.03437	0.03616	0.039365	0.040915
0.01024	0.00434	-0.00087	0.000735	0.00653	0.010495	0.011815	0.011545	0.008915	0.00696	0.007605	0.008685	0.01136	0.016105	0.019855	0.0218	0.023955	0.026585	0.02606	0.022265	0.02082	0.02415	0.02793	0.025865	0.02001	0.019445	0.024425	0.02729	0.027715	0.028935	0.02924	0.028635	0.030755	0.03478	0.036195	0.03535	0.034695	0.03518	0.037555	0.038465	0.03479	0.03212	0.035795	0.04163	0.043155	0.041185	0.03972	0.04036	0.04231	0.04265
0.00758	0.00756	0.00841	0.011145	0.011425	0.009705	0.0089	0.009355	0.009495	0.009405	0.011345	0.01509	0.01846	0.019515	0.016025	0.009135	0.00601	0.008785	0.011775	0.013985	0.01758	0.020905	0.022815	0.022715	0.02126	0.02278	0.0272	0.030605	0.033125	0.03448	0.03188	0.027375	0.026905	0.030435	0.031155	0.02812	0.027165	0.02915	0.030135	0.02833	0.027825	0.031095	0.0322	0.02864	0.02571	0.026115	0.02877	0.033125	0.037905	0.03859
0.005865	0.009405	0.006655	0.001785	0.00239	0.00904	0.016985	0.01966	0.01693	0.01668	0.017325	0.01219	0.00981	0.017205	0.024925	0.024885	0.020165	0.01602	0.01775	0.024905	0.028815	0.03005	0.034465	0.036295	0.03097	0.025445	0.02817	0.034685	0.036675	0.03727	0.03829	0.035025	0.031185	0.03436	0.040185	0.04396	0.04958	0.05295	0.04841	0.04315	0.045355	0.05167	0.0519	0.046745	0.04625	0.05019	0.051835	0.05261	0.05715	0.061905
0.013555	0.014415	0.010385	0.008355	0.00977	0.00777	0.004585	0.007195	0.013905	0.018595	0.01824	0.01868	0.025215	0.030605	0.027155	0.021505	0.021825	0.02241	0.017825	0.0152	0.019415	0.02512	0.02936	0.033645	0.034585	0.03211	0.031295	0.030745	0.028995	0.03067	0.036095	0.03822	0.03682	0.03801	0.04014	0.03877	0.03755	0.04309	0.04911	0.04513	0.03827	0.03755	0.039935	0.040775	0.040245	0.041145	0.04415	0.04708	0.048335	0.04863
0.005895	0.00768	0.006445	0.005645	0.00565	0.006405	0.00903	0.012605	0.014755	0.015155	0.01429	0.013375	0.015115	0.01828	0.01904	0.017645	0.01705	0.019015	0.02214	0.023975	0.02442	0.02509	0.02757	0.030665	0.02992	0.024885	0.020745	0.020515	0.023905	0.030155	0.034075	0.031705	0.029395	0.03126	0.032465	0.03267	0.035915	0.03866	0.03787	0.03769	0.038865	0.039745	0.039935	0.038015	0.035985	0.037375	0.04093	0.04344	0.044755	0.04592
0.01451	0.01325	0.011805	0.013945	0.012725	0.007295	0.005955	0.011585	0.0179	0.02035	0.01871	0.016065	0.016835	0.01961	0.020305	0.020355	0.02187	0.023	0.022485	0.01995	0.016405	0.01701	0.02238	0.024785	0.020575	0.01667	0.019395	0.026435	0.033895	0.038165	0.036095	0.03163	0.029355	0.028925	0.030745	0.036095	0.040235	0.03744	0.032425	0.03308	0.03612	0.03377	0.029175	0.029265	0.03422	0.039955	0.041205	0.03929	0.04124	0.04434
0.00433	0.010095	0.00978	0.00744	0.016125	0.02452	0.022595	0.01946	0.02082	0.02855	0.03912	0.045995	0.049395	0.048015	0.03972	0.03059	0.021285	0.012795	0.016775	0.03378	0.040975	0.03141	0.026585	0.030575	0.032355	0.031185	0.03042	0.036335	0.04684	0.049075	0.043095	0.037695	0.035435	0.033355	0.029845	0.02868	0.035195	0.048725	0.057345	0.057635	0.057965	0.059765	0.05717	0.04899	0.04413	0.0495	0.05842	0.05944	0.05373	0.04792
0.003215	0.005365	0.00756	0.00908	0.00868	0.00747	0.0069	0.00694	0.009185	0.01299	0.01541	0.01874	0.0221	0.020205	0.0141	0.00815	0.005985	0.00891	0.013325	0.01636	0.01887	0.021475	0.02315	0.023835	0.02354	0.02334	0.023955	0.02389	0.023285	0.021885	0.020295	0.02239	0.027585	0.03069	0.03067	0.03059	0.031095	0.03072	0.030015	0.029905	0.031085	0.0329	0.032015	0.029395	0.0284	0.03006	0.03421	0.03778	0.037245	0.034965
-0.00071	0.006905	0.012965	0.02244	0.033595	0.03615	0.033475	0.030275	0.022105	0.01403	0.01136	0.01119	0.013405	0.018885	0.02737	0.034445	0.03273	0.024755	0.0197	0.021155	0.023485	0.02527	0.030375	0.03444	0.03228	0.026005	0.02094	0.020395	0.02056	0.02082	0.02295	0.02412	0.02638	0.031585	0.03481	0.035325	0.03433	0.03362	0.03951	0.05144	0.058235	0.053175	0.0427	0.036065	0.037105	0.041915	0.043725	0.044305	0.047995	0.048575
0.008095	0.006325	0.002685	0.001665	0.00173	0.002555	0.006885	0.01332	0.01585	0.01137	0.006875	0.009735	0.01516	0.01613	0.016145	0.019445	0.02323	0.025165	0.025705	0.02569	0.025675	0.026595	0.02821	0.02609	0.02073	0.01846	0.01836	0.01681	0.017035	0.021445	0.025345	0.026075	0.027255	0.029555	0.030035	0.03058	0.0338	0.03658	0.038525	0.041755	0.042085	0.03707	0.03207	0.031545	0.033585	0.03563	0.037975	0.039935	0.03974	0.03902
0.01487	0.01024	0.00674	0.009135	0.01557	0.020825	0.0225	0.01814	0.00828	0.000895	-0.000255	0.003395	0.011405	0.021365	0.02751	0.02457	0.01745	0.016855	0.01985	0.018595	0.01876	0.02547	0.033805	0.03749	0.034435	0.029395	0.029825	0.033665	0.03407	0.032305	0.031905	0.0316	0.033255	0.03549	0.031075	0.024365	0.023815	0.02939	0.037655	0.04355	0.046195	0.0469	0.042675	0.03449	0.028995	0.0312	0.03819	0.041075	0.040115	0.041855
0	0.005015	0.00956	0.012195	0.013945	0.015955	0.0171	0.01703	0.016685	0.016595	0.016	0.015935	0.01813	0.021905	0.025935	0.027505	0.026485	0.02653	0.02739	0.02847	0.03473	0.04454	0.04707	0.04243	0.03923	0.03785	0.035735	0.035775	0.03845	0.041465	0.043295	0.043015	0.04442	0.04619	0.042825	0.038525	0.037615	0.037895	0.040295	0.04522	0.048085	0.04718	0.047485	0.051105	0.05324	0.05194	0.05054	0.048735	0.046215	0.04445
0.005565	0.001315	-0.003385	-0.0033	0.00358	0.013705	0.01723	0.012245	0.00723	0.00462	0.00255	0.003475	0.006685	0.00876	0.01054	0.012615	0.01377	0.013115	0.012055	0.01333	0.016645	0.01993	0.022695	0.02289	0.020075	0.01875	0.02027	0.022035	0.02313	0.02452	0.02554	0.025285	0.02723	0.030515	0.02838	0.02444	0.02708	0.033575	0.035925	0.033305	0.031425	0.03233	0.031895	0.028515	0.026545	0.028305	0.03233	0.03697	0.040055	0.03983
1.5e-05	-0.00105	-0.002955	-0.00023	0.00407	0.008075	0.01335	0.016165	0.01306	0.0079	0.0045	0.00596	0.0125	0.01488	0.009115	0.005295	0.007885	0.01122	0.013495	0.01677	0.01958	0.021015	0.02269	0.023525	0.021035	0.01506	0.010395	0.01124	0.014225	0.016655	0.01977	0.02298	0.025885	0.027535	0.025635	0.022405	0.02321	0.0271	0.029505	0.03127	0.03283	0.03063	0.026145	0.02487	0.02653	0.028425	0.03141	0.03388	0.033415	0.031545
0.008335	0.0037	0	0.005925	0.015595	0.020235	0.0237	0.027905	0.02711	0.02197	0.01891	0.019835	0.02202	0.0221	0.02068	0.021915	0.02563	0.027405	0.02702	0.028155	0.03124	0.034385	0.036035	0.035325	0.033665	0.031725	0.02883	0.02642	0.026855	0.03087	0.03536	0.03796	0.040595	0.04161	0.03844	0.035795	0.03813	0.0422	0.042825	0.04043	0.039205	0.040255	0.04049	0.03828	0.03791	0.04211	0.046435	0.047585	0.047185	0.04799
0	0.00499	0.00761	0.00782	0.0087	0.012395	0.01827	0.022735	0.021305	0.015335	0.011095	0.01199	0.01591	0.01938	0.0224	0.026335	0.02949	0.0288	0.02653	0.02669	0.028265	0.03138	0.034625	0.031525	0.025455	0.0254	0.02918	0.03171	0.03547	0.040375	0.040375	0.03438	0.029525	0.029425	0.02873	0.027095	0.02991	0.03399	0.034005	0.033505	0.03643	0.0385	0.037015	0.035865	0.036745	0.039705	0.044565	0.04858	0.05071	0.051365
0.005605	0.0035	0.007265	0.016415	0.02471	0.024765	0.020785	0.02102	0.023115	0.022895	0.02291	0.026295	0.030835	0.03118	0.02623	0.02374	0.028465	0.033085	0.03339	0.034825	0.038285	0.039235	0.03466	0.027935	0.02688	0.029695	0.029195	0.028475	0.033115	0.03953	0.039585	0.03468	0.03188	0.03288	0.03653	0.039525	0.039075	0.037955	0.039615	0.04494	0.05005	0.05025	0.046805	0.04344	0.04511	0.053165	0.058655	0.05409	0.047545	0.049495
0.00182	0.00349	0.00081	0.001765	0.00715	0.01205	0.01276	0.012625	0.01439	0.015095	0.014425	0.0134	0.01212	0.01576	0.023105	0.023425	0.01658	0.012645	0.01461	0.0172	0.01758	0.016935	0.016345	0.017355	0.01975	0.02105	0.021325	0.022695	0.024385	0.024985	0.024315	0.02363	0.0264	0.02908	0.02811	0.030755	0.036065	0.03646	0.035345	0.037	0.039425	0.041105	0.042485	0.042975	0.03999	0.03465	0.0333	0.03682	0.03997	0.042715
0.01355	0.010695	0.006525	0.00812	0.015355	0.02199	0.024935	0.024755	0.023575	0.027325	0.035315	0.03552	0.02642	0.015325	0.00629	0.0052	0.0115	0.017485	0.02064	0.02401	0.02841	0.029285	0.0292	0.03259	0.033785	0.03236	0.030295	0.02433	0.022505	0.03032	0.032755	0.028315	0.036155	0.051965	0.052485	0.036205	0.02329	0.02614	0.03843	0.0491	0.053325	0.05077	0.0436	0.03247	0.024065	0.029325	0.04099	0.045565	0.048705	0.05692
0.006765	0.00637	0.002285	-0.00011	0.001535	0.005735	0.0106	0.015095	0.01662	0.01358	0.010485	0.013155	0.019135	0.020975	0.017965	0.015935	0.017165	0.0193	0.02157	0.025345	0.02928	0.03025	0.027995	0.02496	0.024195	0.02516	0.024365	0.02322	0.02499	0.02878	0.031705	0.03115	0.028915	0.02842	0.02928	0.03189	0.036195	0.03836	0.03801	0.0391	0.04145	0.04096	0.03818	0.037105	0.03815	0.04075	0.045585	0.049065	0.04744	0.04454
0	0.008915	0.01543	0.02241	0.028525	0.032545	0.035525	0.03795	0.04248	0.04384	0.03607	0.026865	0.024915	0.033815	0.04963	0.06217	0.066675	0.06023	0.046395	0.034585	0.03147	0.04214	0.05683	0.057535	0.047935	0.040435	0.032525	0.02313	0.02085	0.025985	0.032085	0.03782	0.048695	0.05803	0.058205	0.055835	0.0584	0.064085	0.06555	0.06124	0.056945	0.05669	0.054895	0.048105	0.046235	0.05318	0.06017	0.0605	0.055935	0.054075
0.01893	0.022915	0.02371	0.01799	0.0109	0.00974	0.012225	0.015245	0.018775	0.020025	0.021725	0.02934	0.0357	0.03221	0.0252	0.022005	0.020515	0.016765	0.01246	0.01345	0.018685	0.022695	0.02733	0.035475	0.041565	0.03875	0.031905	0.02835	0.02556	0.02449	0.028705	0.03375	0.035875	0.035035	0.033215	0.03293	0.032145	0.03025	0.030235	0.03332	0.038085	0.040455	0.03953	0.039485	0.04039	0.03997	0.040165	0.044555	0.05176	0.054135
0.022485	0.016985	0.012515	0.01274	0.014345	0.017045	0.020375	0.01775	0.009695	0.007155	0.01415	0.021455	0.018095	0.008305	0.00367	0.00278	0.002435	0.00919	0.020435	0.024345	0.02365	0.02641	0.030625	0.03368	0.033385	0.03029	0.03138	0.03637	0.037715	0.035955	0.032385	0.024635	0.018935	0.02047	0.02411	0.02725	0.03352	0.042585	0.04595	0.041685	0.038815	0.04082	0.043495	0.04496	0.04492	0.04272	0.042535	0.04514	0.045045	0.043945
0	0.002245	0.00362	0.006675	0.011815	0.0179	0.022325	0.027245	0.031485	0.026005	0.01458	0.012735	0.024265	0.035125	0.03385	0.028275	0.026685	0.028585	0.03598	0.044795	0.04256	0.036855	0.041375	0.044965	0.03867	0.03118	0.027905	0.032005	0.04121	0.04253	0.03463	0.03015	0.0346	0.04195	0.04584	0.048495	0.051595	0.05195	0.05084	0.04908	0.046685	0.046955	0.04883	0.047105	0.04502	0.049575	0.058105	0.061495	0.055885	0.04741
0.002825	0.00126	-5e-05	0.00479	0.01335	0.02048	0.02438	0.02649	0.028085	0.0287	0.02669	0.02248	0.018575	0.017475	0.019505	0.022355	0.02416	0.024385	0.023585	0.02033	0.01661	0.01726	0.019645	0.01918	0.01686	0.017345	0.02274	0.03031	0.0375	0.041655	0.040525	0.036135	0.03293	0.033475	0.034005	0.03173	0.0311	0.033675	0.03649	0.04025	0.044825	0.043795	0.035305	0.028055	0.029525	0.03501	0.035875	0.03536	0.038305	0.039015
0.01727	0.00659	0.005605	0.01332	0.01752	0.01682	0.016185	0.0123	0.010125	0.017095	0.020615	0.012825	0.009535	0.016305	0.027535	0.04268	0.060995	0.075895	0.07828	0.06428	0.051195	0.05517	0.066935	0.07352	0.072465	0.06037	0.04055	0.02762	0.027635	0.035845	0.038605	0.03424	0.036715	0.04251	0.045695	0.052865	0.06083	0.064305	0.062925	0.057145	0.059495	0.06467	0.06335	0.067015	0.07613	0.08264	0.08368	0.0785	0.069105	0.065085
0.004975	0.010675	0.01645	0.01352	0.00884	0.012815	0.020655	0.020645	0.01731	0.016495	0.012655	0.00955	0.01517	0.02116	0.01793	0.010265	0.006835	0.00989	0.014115	0.017095	0.019055	0.01564	0.009715	0.009955	0.01865	0.029425	0.034405	0.035625	0.03588	0.034785	0.032555	0.028535	0.02392	0.021805	0.022815	0.02693	0.03401	0.04356	0.05246	0.053985	0.047315	0.041435	0.03937	0.035385	0.029945	0.03128	0.0426	0.052985	0.052965	0.05047
0.02312	0.00808	0.002625	0.00858	0.019335	0.02671	0.026915	0.0269	0.027925	0.02169	0.013145	0.01255	0.019955	0.03092	0.036	0.031025	0.027375	0.033	0.040415	0.04184	0.03979	0.03559	0.03034	0.029105	0.0295	0.028885	0.02962	0.03239	0.037625	0.043615	0.04497	0.04157	0.04143	0.04561	0.045525	0.04127	0.04115	0.046555	0.05103	0.05208	0.055815	0.063315	0.067415	0.069255	0.076115	0.08424	0.086085	0.08066	0.068175	0.05317
0.008545	0.008935	0.00408	0.002275	0.005895	0.015165	0.02692	0.03245	0.03013	0.02712	0.02521	0.022395	0.02184	0.023155	0.023425	0.025315	0.02935	0.030835	0.03023	0.032735	0.035875	0.035675	0.03372	0.03177	0.029725	0.02973	0.03242	0.03268	0.031245	0.03543	0.040565	0.04058	0.040875	0.04349	0.045335	0.04413	0.04083	0.03966	0.040585	0.040295	0.038445	0.03676	0.033505	0.027345	0.025975	0.035495	0.04821	0.05394	0.05138	0.046565
0.005675	0.004155	0.00666	0.00776	0.00955	0.01699	0.027585	0.03612	0.03821	0.03284	0.025455	0.02215	0.02328	0.022935	0.01931	0.018845	0.024605	0.030475	0.0315	0.0328	0.035675	0.03591	0.03612	0.037925	0.039085	0.036435	0.031125	0.03174	0.03912	0.04301	0.03946	0.036605	0.03895	0.039965	0.033865	0.029805	0.04031	0.054495	0.05494	0.04766	0.045425	0.047545	0.047525	0.04674	0.049975	0.055525	0.058235	0.055445	0.05143	0.05294
0.00586	0.004715	0.00356	0.003765	0.002335	0.00174	0.004925	0.008665	0.010015	0.008005	0.00653	0.010715	0.0157	0.01657	0.0168	0.017285	0.01514	0.011155	0.008645	0.011135	0.018845	0.025605	0.027235	0.024415	0.017115	0.008735	0.00769	0.01304	0.01629	0.018115	0.02084	0.02221	0.024955	0.028425	0.02667	0.024745	0.029235	0.033875	0.03232	0.02919	0.029585	0.031895	0.03228	0.029165	0.02661	0.03053	0.03748	0.04051	0.040855	0.040425
0.002355	0.002675	0.002655	0.00489	0.009905	0.012655	0.011155	0.00976	0.01082	0.011695	0.01008	0.00868	0.010825	0.01338	0.01311	0.012905	0.015965	0.02077	0.02265	0.02137	0.020645	0.020975	0.02083	0.021245	0.02267	0.022875	0.023115	0.02552	0.027035	0.02678	0.02744	0.029395	0.031275	0.030965	0.029495	0.03101	0.0331	0.031825	0.032855	0.03822	0.041505	0.039355	0.035195	0.03384	0.03537	0.037965	0.040085	0.03932	0.03693	0.0355
0.002405	0	0.001045	0.00896	0.01859	0.022425	0.02111	0.0197	0.018315	0.015035	0.013725	0.01901	0.026195	0.026965	0.023745	0.023665	0.02615	0.02858	0.02979	0.02795	0.025575	0.0281	0.03387	0.03373	0.02812	0.02643	0.030245	0.035615	0.038765	0.037855	0.035825	0.034675	0.036955	0.04306	0.044045	0.03817	0.036895	0.03949	0.039175	0.0426	0.05131	0.05647	0.056575	0.05416	0.05129	0.0517	0.05426	0.05413	0.050435	0.04717
-0.004425	-0.007625	-0.01058	-0.002805	0.01012	0.014805	0.01411	0.021045	0.031405	0.031285	0.02012	0.00701	0.00147	0.00759	0.014675	0.0116	0.0067	0.01311	0.02752	0.038015	0.03745	0.029565	0.02462	0.02313	0.020605	0.018835	0.02185	0.02815	0.0298	0.02558	0.025135	0.02861	0.028215	0.026055	0.02419	0.023685	0.030035	0.040105	0.042405	0.03614	0.03378	0.042235	0.05199	0.051245	0.04361	0.03964	0.042995	0.04936	0.05013	0.04604
0.00609	0.000895	0.00033	0.00586	0.01269	0.019775	0.025695	0.0254	0.019305	0.01342	0.01422	0.02239	0.02662	0.022115	0.01821	0.01975	0.023355	0.02444	0.023625	0.025385	0.026585	0.024535	0.023535	0.02391	0.022405	0.01916	0.02021	0.02764	0.03374	0.03623	0.037445	0.03505	0.0315	0.03142	0.030625	0.02635	0.02569	0.03148	0.036655	0.03676	0.03519	0.03531	0.034595	0.031995	0.032835	0.037175	0.038955	0.039925	0.04386	0.046005
0.00841	0.004385	0.00287	0.005875	0.00649	0.005635	0.0116	0.02015	0.021425	0.018565	0.017685	0.01884	0.02347	0.033045	0.04101	0.038315	0.02879	0.02438	0.02733	0.0339	0.04184	0.049205	0.051735	0.05189	0.05441	0.05313	0.04569	0.04141	0.040945	0.037775	0.03121	0.029675	0.03923	0.050835	0.05176	0.04481	0.041945	0.047315	0.05388	0.05534	0.054205	0.052525	0.05062	0.050975	0.05078	0.04791	0.050645	0.06095	0.06979	0.07302
0.015345	0.01335	0.01218	0.011845	0.009915	0.009725	0.012655	0.012895	0.00807	0.005115	0.00866	0.01558	0.019425	0.01784	0.01506	0.01611	0.01923	0.020845	0.02308	0.025995	0.026555	0.02715	0.028415	0.02667	0.02385	0.02596	0.03293	0.03934	0.04313	0.045605	0.044825	0.038755	0.03737	0.043905	0.042415	0.034205	0.03731	0.04731	0.04911	0.046115	0.046905	0.050175	0.048965	0.043515	0.043025	0.04873	0.05278	0.053015	0.053545	0.05652
0.01185	0.006895	0.003125	0.002395	0.001955	0.004505	0.01028	0.0134	0.0125	0.009015	0.00584	0.00938	0.017585	0.02111	0.018725	0.01651	0.018555	0.022655	0.02317	0.021795	0.024965	0.028705	0.028085	0.02845	0.031955	0.034905	0.032805	0.02561	0.022435	0.0287	0.03631	0.037425	0.036915	0.038625	0.03919	0.03871	0.037645	0.03603	0.038965	0.044605	0.04443	0.03835	0.03145	0.02821	0.030955	0.03706	0.042335	0.043795	0.042835	0.04328
0.005725	0.00555	0.00258	0.002825	0.00915	0.01923	0.0284	0.031055	0.02805	0.02509	0.024695	0.02457	0.022025	0.01872	0.019465	0.02475	0.029715	0.03214	0.03152	0.028315	0.026295	0.02712	0.03012	0.03198	0.029435	0.026065	0.02623	0.03035	0.03466	0.03465	0.03288	0.033915	0.038265	0.041535	0.039305	0.03769	0.041965	0.045565	0.046515	0.0483	0.05136	0.053295	0.048525	0.04153	0.043275	0.05156	0.057495	0.05732	0.053495	0.052855
0.006515	0.003685	0.00037	0.00025	0.00284	0.00706	0.01215	0.016615	0.019205	0.01948	0.018605	0.019855	0.02244	0.022135	0.022325	0.02711	0.03	0.029445	0.0316	0.032215	0.026225	0.021265	0.02242	0.02494	0.025915	0.02591	0.02358	0.01993	0.01789	0.01986	0.02519	0.030215	0.03315	0.03258	0.028895	0.028295	0.03113	0.031825	0.032545	0.03619	0.037555	0.03451	0.032815	0.03352	0.03345	0.034795	0.038565	0.04156	0.04386	0.045685
0.007825	0.009835	0.00896	0.006665	0.007215	0.012695	0.018925	0.023245	0.022035	0.01354	0.007705	0.01201	0.02101	0.0257	0.024995	0.02422	0.024865	0.023285	0.01968	0.01974	0.023925	0.02991	0.035845	0.036175	0.028075	0.017375	0.01438	0.0203	0.02493	0.02431	0.02518	0.03124	0.038625	0.042855	0.04184	0.038685	0.041195	0.04553	0.043885	0.04252	0.045305	0.045065	0.040385	0.03752	0.03939	0.04354	0.04847	0.05424	0.05825	0.05752
0.00047	0.008085	0.009025	0.00855	0.011595	0.017095	0.02482	0.02776	0.021955	0.01906	0.02493	0.02974	0.027655	0.02198	0.01785	0.019235	0.02167	0.022065	0.02296	0.02462	0.025425	0.024375	0.021665	0.021115	0.02712	0.034845	0.037765	0.04004	0.042375	0.039035	0.032475	0.02985	0.03336	0.03697	0.03609	0.03764	0.044155	0.04599	0.042235	0.04081	0.04151	0.040255	0.0386	0.040205	0.04256	0.044075	0.047455	0.04837	0.04555	0.043735
0.004535	0.00862	0.010475	0.00763	0.00316	0.001735	0.00556	0.01306	0.019715	0.02083	0.01908	0.021305	0.02721	0.029885	0.026595	0.023405	0.023205	0.023575	0.02553	0.031515	0.03955	0.043295	0.040775	0.03601	0.0324	0.0304	0.02953	0.03118	0.035425	0.03827	0.037715	0.036465	0.036875	0.037625	0.037135	0.034665	0.031275	0.03162	0.03659	0.042175	0.045285	0.04452	0.043965	0.04907	0.05566	0.056795	0.05131	0.044835	0.04441	0.04732
0.00909	0.002325	0.000885	0.00786	0.016735	0.02435	0.030005	0.03263	0.030325	0.02462	0.021765	0.02138	0.02072	0.02223	0.0232	0.017535	0.01039	0.009765	0.01661	0.025765	0.0311	0.036015	0.04331	0.04773	0.05004	0.048645	0.03983	0.031695	0.03175	0.033855	0.03233	0.034095	0.04123	0.04539	0.045745	0.04718	0.045065	0.03936	0.04276	0.05348	0.055815	0.04988	0.042665	0.03681	0.03619	0.04239	0.049385	0.051055	0.050485	0.05374
0.031445	0.015855	0.01556	0.024605	0.035245	0.040335	0.042395	0.053295	0.062025	0.051745	0.035825	0.036115	0.0404	0.03145	0.030175	0.04266	0.0446	0.035715	0.034905	0.033005	0.022865	0.02684	0.03582	0.030355	0.03093	0.043515	0.052205	0.05691	0.06506	0.071695	0.07083	0.0674	0.0634	0.05972	0.05698	0.051905	0.043235	0.04462	0.06419	0.085345	0.09602	0.0957	0.089235	0.08377	0.080755	0.07973	0.08055	0.083835	0.08311	0.07365
0.015085	0.00974	0.012025	0.020695	0.02822	0.03415	0.040725	0.04256	0.036445	0.03155	0.02962	0.02367	0.016135	0.0121	0.01306	0.02074	0.02884	0.02783	0.0225	0.02205	0.02384	0.025255	0.02824	0.030445	0.033095	0.038295	0.044235	0.04818	0.046255	0.0426	0.04457	0.047325	0.04713	0.047135	0.04368	0.039065	0.04563	0.05914	0.06238	0.056855	0.05446	0.05026	0.04182	0.04238	0.052995	0.059885	0.06117	0.06535	0.07315	0.076805
0.003715	0.00214	0.01237	0.023895	0.02099	0.01433	0.022155	0.036225	0.03766	0.027155	0.014985	0.007955	0.011955	0.027105	0.040155	0.040885	0.03843	0.03635	0.03189	0.02934	0.03159	0.03618	0.042135	0.04927	0.052415	0.046465	0.03912	0.04196	0.04943	0.04813	0.041615	0.039515	0.04569	0.054145	0.056035	0.05042	0.043725	0.042755	0.045875	0.04784	0.05059	0.05362	0.052645	0.050015	0.048815	0.049805	0.055015	0.063905	0.07004	0.070425
0.0042	0.00522	0.004985	0.00503	0.006375	0.008865	0.01173	0.01428	0.01726	0.020365	0.020255	0.01676	0.01436	0.015415	0.017675	0.017635	0.016115	0.01693	0.019935	0.01948	0.016585	0.018665	0.02455	0.02757	0.02693	0.025775	0.026365	0.02787	0.02711	0.026205	0.0276	0.026685	0.024175	0.02525	0.027995	0.030755	0.035105	0.038	0.035935	0.033665	0.03609	0.040085	0.041875	0.041075	0.04038	0.04313	0.04529	0.040965	0.036535	0.039165
0.01307	0.006625	0.00474	0.010565	0.02151	0.032455	0.03859	0.03509	0.02559	0.0193	0.019285	0.024165	0.027005	0.024685	0.021595	0.0195	0.01944	0.0239	0.03122	0.03667	0.036135	0.035025	0.03984	0.040485	0.033545	0.0326	0.038195	0.03771	0.03225	0.031485	0.034455	0.036925	0.041785	0.048915	0.049255	0.04389	0.04445	0.048725	0.04592	0.039045	0.037185	0.04146	0.045155	0.04341	0.04051	0.04166	0.045965	0.050275	0.050815	0.047285
0.00533	0.00846	0.014735	0.018945	0.017805	0.017265	0.01646	0.01388	0.0141	0.0153	0.01446	0.015975	0.021185	0.02342	0.021305	0.02038	0.022645	0.02712	0.03089	0.031025	0.029265	0.02992	0.033645	0.03563	0.033145	0.03007	0.030235	0.03485	0.04206	0.045265	0.040935	0.03411	0.03402	0.04247	0.048515	0.04468	0.03719	0.03237	0.032575	0.03752	0.042255	0.042615	0.038735	0.03342	0.030905	0.032875	0.036575	0.039405	0.042145	0.04588
0.00373	0.00051	0.0015	0.003985	0.005245	0.010535	0.01836	0.02124	0.016175	0.008085	0.00667	0.012235	0.01644	0.01866	0.021995	0.024755	0.025465	0.02732	0.03125	0.035595	0.03737	0.034365	0.03255	0.03595	0.037565	0.034305	0.03213	0.032855	0.03204	0.02797	0.02592	0.02859	0.03172	0.03465	0.03751	0.0358	0.030865	0.028425	0.03048	0.03617	0.0429	0.04512	0.03937	0.033085	0.03319	0.03778	0.043545	0.04778	0.04925	0.04892
[truncated: 1,764 more columns]
